# Supplementary material for: Effect of food limitation and reproductive activity on fecal glucocorticoid metabolite levels in banded mongooses
Source: BMC Ecol. 2020 Feb 18;20:12. doi: 10.1186/s12898-020-00280-z (PMC7027037; doi:10.1186/s12898-020-00280-z)
Supplement: Supplementary file 1 — Additional file 1. Raw data for fecal glucocorticoid metabolites and candidate variables from free-ranging banded mongooses in northern Botswana. [file 12898_2020_280_MOESM1_ESM.csv]

	id	troop	year	month	day	time	glcdm	glcorgm	organic	water	bolus	julian	access	groupsize	breeding	sevendayrain	propbuilding	propcanopy	macrodensity
1	bdf20100812	bdf	2010	8	12	1130	0.08	0.52	0.15	0.315	5.509	18486	1	25	0	0	0.014296774	0.210697949	158.2635
2	bdf20100812	bdf	2010	8	12	1130	0.14	0.62	0.23	0.343	8.415	18486	1	25	0	0	0.014296774	0.210697949	158.2635
3	bdf20100812	bdf	2010	8	12	1130	0.33	1.28	0.26	0.322	6.425	18486	1	25	0	0	0.014296774	0.210697949	158.2635
4	bdf20100812	bdf	2010	8	12	1130	0.26	1.98	0.13	0.312	4.569	18486	1	25	0	0	0.014296774	0.210697949	158.2635
5	bdf20100812	bdf	2010	8	12	1130	0.16	0.72	0.22	0.304	13.078	18486	1	25	0	0	0.014296774	0.210697949	158.2635
6	bdf20100812	bdf	2010	8	12	1130	0.66	3.78	0.18	0.34	3.874	18486	1	25	0	0	0.014296774	0.210697949	158.2635
7	bdf20100812	bdf	2010	8	12	1130	0.14	0.8	0.17	0.39	4.882	18486	1	25	0	0	0.014296774	0.210697949	158.2635
8	bdf20100812	bdf	2010	8	12	1130	0.16	0.6	0.26	0.358	2.224	18486	1	25	0	0	0.014296774	0.210697949	158.2635
9	bdf20100812	bdf	2010	8	12	1130	0.11	0.86	0.13	0.321	5.999	18486	1	25	0	0	0.014296774	0.210697949	158.2635
10	bdf20100812	bdf	2010	8	12	1130	0.8	5.48	0.15	0.249	4.096	18486	1	25	0	0	0.014296774	0.210697949	158.2635
11	bdf20100812	bdf	2010	8	12	1130	0.19	1.03	0.18	0.247	6.944	18486	1	25	0	0	0.014296774	0.210697949	158.2635
12	bdf20100812	bdf	2010	8	12	1130	0.21	1.6	0.13	0.32	3.988	18486	1	25	0	0	0.014296774	0.210697949	158.2635
13	bdf20100812	bdf	2010	8	12	1130	0.03	0.22	0.11	0.251	5.283	18486	1	25	0	0	0.014296774	0.210697949	158.2635
14	bdf20100812	bdf	2010	8	12	1130	0.22	1.82	0.12	0.221	5.098	18486	1	25	0	0	0.014296774	0.210697949	158.2635
15	bdf20100812	bdf	2010	8	12	1130	0.19	1.38	0.14	0.365	4.118	18486	1	25	0	0	0.014296774	0.210697949	158.2635
16	bdf20100812	bdf	2010	8	12	1130	0.32	1.83	0.18	0.311	2.454	18486	1	25	0	0	0.014296774	0.210697949	158.2635
17	bdf20100812	bdf	2010	8	12	1130	0.07	0.54	0.13	0.304	1.798	18486	1	25	0	0	0.014296774	0.210697949	158.2635
18	bdf20100812	bdf	2010	8	12	1130	0.13	0.68	0.2	0.276	6.052	18486	1	25	0	0	0.014296774	0.210697949	158.2635
19	bdf20100812	bdf	2010	8	12	1130	0.16	1.42	0.11	0.4	5.538	18486	1	25	0	0	0.014296774	0.210697949	158.2635
20	bdf20100812	bdf	2010	8	12	1130	0.31	8.68	0.04	0.123	7.752	18486	1	25	0	0	0.014296774	0.210697949	158.2635
21	bdf20100812	bdf	2010	8	12	1130	0.04	0.41	0.1	0.348	6.287	18486	1	25	0	0	0.014296774	0.210697949	158.2635
22	bdf20100812	bdf	2010	8	12	1130	0.56	4.9	0.11	0.363	2.892	18486	1	25	0	0	0.014296774	0.210697949	158.2635
23	bdf20100812	bdf	2010	8	12	1130	0.08	0.45	0.17	0.293	7.862	18486	1	25	0	0	0.014296774	0.210697949	158.2635
24	cch20080725	cch	2008	7	25	920	0.32	3.25	0.1	0.241	8.985	17738	1	34	0	0	0.074645	0.589386821	285.8674
25	cch20080725	cch	2008	7	25	920	0.09	1.1	0.08	0.167	4.473	17738	1	34	0	0	0.074645	0.589386821	285.8674
26	cch20080725	cch	2008	7	25	920	0.13	1.7	0.08	0.178	3.993	17738	1	34	0	0	0.074645	0.589386821	285.8674
27	cch20080725	cch	2008	7	25	920	0.62	7.54	0.08	0.194	8.334	17738	1	34	0	0	0.074645	0.589386821	285.8674
28	cch20080725	cch	2008	7	25	920	0.04	1.84	0.02	0.158	3.544	17738	1	34	0	0	0.074645	0.589386821	285.8674
29	cch20080725	cch	2008	7	25	920	0.18	2.16	0.08	0.285	11.591	17738	1	34	0	0	0.074645	0.589386821	285.8674
30	cch20080725	cch	2008	7	25	920	0.18	0.74	0.24	0.219	7.62	17738	1	34	0	0	0.074645	0.589386821	285.8674
31	cch20080725	cch	2008	7	25	920	0.09	1.07	0.09	0.205	9.688	17738	1	34	0	0	0.074645	0.589386821	285.8674
32	cch20080725	cch	2008	7	25	920	0.13	2.68	0.05	0.178	5.5	17738	1	34	0	0	0.074645	0.589386821	285.8674
33	cch20080725	cch	2008	7	25	920	0.14	2.88	0.05	0.197	5.936	17738	1	34	0	0	0.074645	0.589386821	285.8674
34	cch20080725	cch	2008	7	25	920	0.4	5.62	0.07	0.179	11.804	17738	1	34	0	0	0.074645	0.589386821	285.8674
35	cch20080725	cch	2008	7	25	920	0.11	1.42	0.08	0.184	10.554	17738	1	34	0	0	0.074645	0.589386821	285.8674
36	cch20080725	cch	2008	7	25	920	0.17	1.53	0.11	0.246	11.169	17738	1	34	0	0	0.074645	0.589386821	285.8674
37	cch20080725	cch	2008	7	25	920	0.06	1.22	0.05	0.132	5.018	17738	1	34	0	0	0.074645	0.589386821	285.8674
38	cch20080725	cch	2008	7	25	920	0.35	4.15	0.08	0.163	7.305	17738	1	34	0	0	0.074645	0.589386821	285.8674
39	cch20080725	cch	2008	7	25	920	0.17	2.5	0.07	0.264	9.461	17738	1	34	0	0	0.074645	0.589386821	285.8674
40	cch20080725	cch	2008	7	25	920	0.08	0.45	0.17	0.28	3.677	17738	1	34	0	0	0.074645	0.589386821	285.8674
41	cch20080725	cch	2008	7	25	920	0.12	1.3	0.09	0.253	7.188	17738	1	34	0	0	0.074645	0.589386821	285.8674
42	cch20080725	cch	2008	7	25	920	0.14	1.55	0.09	0.171	5.01	17738	1	34	0	0	0.074645	0.589386821	285.8674
43	cch20080725	cch	2008	7	25	920	0.06	0.6	0.1	0.25	4.343	17738	1	34	0	0	0.074645	0.589386821	285.8674
44	cch20080725	cch	2008	7	25	920	1.47	6.09	0.24	0.238	5.719	17738	1	34	0	0	0.074645	0.589386821	285.8674
45	cch20080725	cch	2008	7	25	920	0.08	1.1	0.08	0.201	5.772	17738	1	34	0	0	0.074645	0.589386821	285.8674
46	cch20080725	cch	2008	7	25	920	0.23	3.19	0.07	0.201	9.346	17738	1	34	0	0	0.074645	0.589386821	285.8674
47	cch20080725	cch	2008	7	25	920	0.09	1.87	0.05	0.155	11.947	17738	1	34	0	0	0.074645	0.589386821	285.8674
48	cch20090114	cch	2009	1	14	1230	0.12	0.45	0.27	0.326	4.739	17911	1	31	0	132.6	0.00208505	0.190221794	644.1684
49	cch20090114	cch	2009	1	14	1230	0.05	0.21	0.23	0.32	6.398	17911	1	31	0	132.6	0.00208505	0.190221794	644.1684
50	cch20090114	cch	2009	1	14	1230	0.05	0.34	0.16	0.24	2.712	17911	1	31	0	132.6	0.00208505	0.190221794	644.1684
51	cch20090114	cch	2009	1	14	1230	0.11	1.12	0.1	0.315	3.123	17911	1	31	0	132.6	0.00208505	0.190221794	644.1684
52	cch20090114	cch	2009	1	14	1230	0.1	0.42	0.23	0.279	6.498	17911	1	31	0	132.6	0.00208505	0.190221794	644.1684
53	cch20090114	cch	2009	1	14	1230	0.25	1.17	0.22	0.241	4.043	17911	1	31	0	132.6	0.00208505	0.190221794	644.1684
54	cch20090114	cch	2009	1	14	1230	0.11	0.46	0.24	0.22	4.658	17911	1	31	0	132.6	0.00208505	0.190221794	644.1684
55	cch20090114	cch	2009	1	14	1230	0.22	0.85	0.27	0.307	5.762	17911	1	31	0	132.6	0.00208505	0.190221794	644.1684
56	cch20090114	cch	2009	1	14	1230	0.04	0.46	0.09	0.253	4.027	17911	1	31	0	132.6	0.00208505	0.190221794	644.1684
57	cch20090127	cch	2009	1	27	825	0.16	1.21	0.13	0.303	7.188	17924	1	31	1	16.3	0.002929285	0.243428046	869.0379
58	cch20090127	cch	2009	1	27	825	0.12	0.97	0.13	0.355	8.065	17924	1	31	1	16.3	0.002929285	0.243428046	869.0379
59	cch20090127	cch	2009	1	27	825	0.09	0.74	0.12	0.316	6.44	17924	1	31	1	16.3	0.002929285	0.243428046	869.0379
60	cch20090127	cch	2009	1	27	825	0.08	0.58	0.14	0.407	4.851	17924	1	31	1	16.3	0.002929285	0.243428046	869.0379
61	cch20090127	cch	2009	1	27	825	0.02	0.29	0.08	0.357	4.555	17924	1	31	1	16.3	0.002929285	0.243428046	869.0379
62	cch20090127	cch	2009	1	27	825	0.02	0.14	0.11	0.357	5.21	17924	1	31	1	16.3	0.002929285	0.243428046	869.0379
63	cch20090127	cch	2009	1	27	825	0.15	1.55	0.1	0.318	6.244	17924	1	31	1	16.3	0.002929285	0.243428046	869.0379
64	cch20090127	cch	2009	1	27	825	0.98	5.02	0.2	0.331	5.643	17924	1	31	1	16.3	0.002929285	0.243428046	869.0379
65	cch20090127	cch	2009	1	27	825	0.76	4.35	0.18	0.341	7.436	17924	1	31	1	16.3	0.002929285	0.243428046	869.0379
66	cch20090127	cch	2009	1	27	825	0.09	0.72	0.12	0.464	3.289	17924	1	31	1	16.3	0.002929285	0.243428046	869.0379
67	cch20090127	cch	2009	1	27	825	0.02	0.21	0.12	0.382	7.173	17924	1	31	1	16.3	0.002929285	0.243428046	869.0379
68	cch20090127	cch	2009	1	27	825	0.02	0.17	0.12	0.479	9.952	17924	1	31	1	16.3	0.002929285	0.243428046	869.0379
69	cch20090127	cch	2009	1	27	825	0.4	2.22	0.18	0.363	9.145	17924	1	31	1	16.3	0.002929285	0.243428046	869.0379
70	cch20090127	cch	2009	1	27	825	0.36	1.99	0.18	0.472	3.115	17924	1	31	1	16.3	0.002929285	0.243428046	869.0379
71	cch20090127	cch	2009	1	27	825	0.57	5.33	0.11	0.306	7.205	17924	1	31	1	16.3	0.002929285	0.243428046	869.0379
72	cch20090127	cch	2009	1	27	825	0.37	2.74	0.14	0.309	10.792	17924	1	31	1	16.3	0.002929285	0.243428046	869.0379
73	cch20090127	cch	2009	1	27	825	0.19	1.6	0.12	0.386	6.303	17924	1	31	1	16.3	0.002929285	0.243428046	869.0379
74	cch20090127	cch	2009	1	27	825	0.42	3.75	0.11	0.386	9.15	17924	1	31	1	16.3	0.002929285	0.243428046	869.0379
75	cch20090127	cch	2009	1	27	825	0.41	3.14	0.13	0.409	8.442	17924	1	31	1	16.3	0.002929285	0.243428046	869.0379
76	cch20090728	cch	2009	7	28	1000	0.19	2.07	0.09	0.192	5.377	18106	0	36	0	0	0.008318708	0.278827556	219.9603
77	cch20090728	cch	2009	7	28	1000	0.14	2.89	0.05	0.122	4.97	18106	0	36	0	0	0.008318708	0.278827556	219.9603
78	cch20090728	cch	2009	7	28	1000	1.16	13.53	0.09	0.161	6.849	18106	0	36	0	0	0.008318708	0.278827556	219.9603
79	cch20090728	cch	2009	7	28	1000	1.24	15.95	0.08	0.201	7.512	18106	0	36	0	0	0.008318708	0.278827556	219.9603
80	cch20090728	cch	2009	7	28	1000	0.62	3.69	0.17	0.233	7.457	18106	0	36	0	0	0.008318708	0.278827556	219.9603
81	cch20090728	cch	2009	7	28	1000	0.55	7.88	0.07	0.176	3.345	18106	0	36	0	0	0.008318708	0.278827556	219.9603
82	cch20090728	cch	2009	7	28	1000	0.24	3.63	0.07	0.203	12.358	18106	0	36	0	0	0.008318708	0.278827556	219.9603
83	cch20090728	cch	2009	7	28	1000	0.63	5.57	0.11	0.206	9.542	18106	0	36	0	0	0.008318708	0.278827556	219.9603
84	cch20090728	cch	2009	7	28	1000	0.04	0.3	0.15	0.327	2.764	18106	0	36	0	0	0.008318708	0.278827556	219.9603
85	cch20090728	cch	2009	7	28	1000	0.05	0.3	0.16	0.325	6.448	18106	0	36	0	0	0.008318708	0.278827556	219.9603
86	cch20090728	cch	2009	7	28	1000	0.05	0.58	0.09	0.273	5.332	18106	0	36	0	0	0.008318708	0.278827556	219.9603
87	cch20090728	cch	2009	7	28	1000	0.03	0.23	0.12	0.215	11.42	18106	0	36	0	0	0.008318708	0.278827556	219.9603
88	cch20090728	cch	2009	7	28	1000	0.36	7.96	0.05	0.147	9.183	18106	0	36	0	0	0.008318708	0.278827556	219.9603
89	cch20090728	cch	2009	7	28	1000	1.12	12.94	0.09	0.164	4.586	18106	0	36	0	0	0.008318708	0.278827556	219.9603
90	cch20090728	cch	2009	7	28	1000	1.04	13.07	0.08	0.137	4.395	18106	0	36	0	0	0.008318708	0.278827556	219.9603
91	cch20090728	cch	2009	7	28	1000	0.18	2.8	0.06	0.182	3.713	18106	0	36	0	0	0.008318708	0.278827556	219.9603
92	cch20090728	cch	2009	7	28	1000	0.48	3.8	0.13	0.233	3.746	18106	0	36	0	0	0.008318708	0.278827556	219.9603
93	cch20091202	cch	2009	12	2	835	0.11	1.32	0.08	0.367	4.081	18233	1	17	0	2.1	0.032631124	0.442192082	833.0245
94	cch20091202	cch	2009	12	2	835	0.05	0.4	0.12	0.285	3.011	18233	1	17	0	2.1	0.032631124	0.442192082	833.0245
95	cch20091202	cch	2009	12	2	835	0.06	0.34	0.18	0.227	1.784	18233	1	17	0	2.1	0.032631124	0.442192082	833.0245
96	cch20091202	cch	2009	12	2	835	0.03	0.87	0.04	0.206	4.198	18233	1	17	0	2.1	0.032631124	0.442192082	833.0245
97	cch20091202	cch	2009	12	2	835	0.02	0.52	0.04	0.261	7.903	18233	1	17	0	2.1	0.032631124	0.442192082	833.0245
98	cch20091202	cch	2009	12	2	835	0.03	0.74	0.04	0.218	4.136	18233	1	17	0	2.1	0.032631124	0.442192082	833.0245
99	cch20091202	cch	2009	12	2	835	0.03	0.62	0.05	0.253	8.518	18233	1	17	0	2.1	0.032631124	0.442192082	833.0245
100	cch20091202	cch	2009	12	2	835	0.99	5.85	0.17	0.252	2.36	18233	1	17	0	2.1	0.032631124	0.442192082	833.0245
101	cch20091202	cch	2009	12	2	835	0.02	0.29	0.08	0.136	2.226	18233	1	17	0	2.1	0.032631124	0.442192082	833.0245
102	cch20091202	cch	2009	12	2	835	0.02	0.28	0.07	0.154	5.431	18233	1	17	0	2.1	0.032631124	0.442192082	833.0245
103	cch20091202	cch	2009	12	2	835	0.21	1.85	0.12	0.181	5.64	18233	1	17	0	2.1	0.032631124	0.442192082	833.0245
104	cch20091202	cch	2009	12	2	835	0.18	1.99	0.09	0.217	3.258	18233	1	17	0	2.1	0.032631124	0.442192082	833.0245
105	cch20091202	cch	2009	12	2	835	0.11	0.49	0.22	0.298	1.881	18233	1	17	0	2.1	0.032631124	0.442192082	833.0245
106	cch20091202	cch	2009	12	2	835	0.09	0.74	0.12	0.288	3.045	18233	1	17	0	2.1	0.032631124	0.442192082	833.0245
107	cch20091202	cch	2009	12	2	835	0.02	0.1	0.2	0.358	2.135	18233	1	17	0	2.1	0.032631124	0.442192082	833.0245
108	cch20091202	cch	2009	12	2	835	0.11	1.09	0.1	0.144	3.714	18233	1	17	0	2.1	0.032631124	0.442192082	833.0245
109	cch20091202	cch	2009	12	2	835	0.37	2.04	0.18	0.242	2.451	18233	1	17	0	2.1	0.032631124	0.442192082	833.0245
110	cch20091202	cch	2009	12	2	835	0.06	0.61	0.09	0.29	3.677	18233	1	17	0	2.1	0.032631124	0.442192082	833.0245
111	cch20091202	cch	2009	12	2	835	0.02	0.25	0.09	0.234	3.736	18233	1	17	0	2.1	0.032631124	0.442192082	833.0245
112	cch20091202	cch	2009	12	2	835	0.01	0.08	0.14	0.204	1.639	18233	1	17	0	2.1	0.032631124	0.442192082	833.0245
113	cch20091202	cch	2009	12	2	835	0	0.1	0.04	0.17	12.409	18233	1	17	0	2.1	0.032631124	0.442192082	833.0245
114	cch20091202	cch	2009	12	2	835	0	0.12	0.03	0.214	9.236	18233	1	17	0	2.1	0.032631124	0.442192082	833.0245
115	cch20091202	cch	2009	12	2	835	0.19	3.09	0.06	0.166	2.727	18233	1	17	0	2.1	0.032631124	0.442192082	833.0245
116	cch20091202	cch	2009	12	2	835	0.01	0.13	0.04	0.103	8.536	18233	1	17	0	2.1	0.032631124	0.442192082	833.0245
117	cch20100910	cch	2010	9	10	841	0.21	3.02	0.07	0.139		18515	1	42	0	0	0.074974799	0.599618086	282.7588
118	cch20100910	cch	2010	9	10	841	0.18	3.53	0.05	0.132		18515	1	42	0	0	0.074974799	0.599618086	282.7588
119	cch20100910	cch	2010	9	10	841	0.13	2.64	0.05	0.105		18515	1	42	0	0	0.074974799	0.599618086	282.7588
120	cch20100910	cch	2010	9	10	841	0.07	1.08	0.06	0.232		18515	1	42	0	0	0.074974799	0.599618086	282.7588
121	cch20100910	cch	2010	9	10	841	0.32	5.28	0.06	0.172		18515	1	42	0	0	0.074974799	0.599618086	282.7588
122	cch20100910	cch	2010	9	10	841	0.4	3.95	0.1	0.192		18515	1	42	0	0	0.074974799	0.599618086	282.7588
123	cch20100910	cch	2010	9	10	841	0.1	1.12	0.09	0.207		18515	1	42	0	0	0.074974799	0.599618086	282.7588
124	cch20100910	cch	2010	9	10	841	0.19	1.94	0.1	0.319		18515	1	42	0	0	0.074974799	0.599618086	282.7588
125	cch20100910	cch	2010	9	10	841	0.04	0.75	0.06	0.24		18515	1	42	0	0	0.074974799	0.599618086	282.7588
126	cch20100910	cch	2010	9	10	841	0.42	4.13	0.1	0.257		18515	1	42	0	0	0.074974799	0.599618086	282.7588
127	cch20100910	cch	2010	9	10	841	0.77	10.09	0.08	0.142		18515	1	42	0	0	0.074974799	0.599618086	282.7588
128	cch20100910	cch	2010	9	10	841	0.21	2	0.1	0.267		18515	1	42	0	0	0.074974799	0.599618086	282.7588
129	cch20100910	cch	2010	9	10	841	0.09	0.48	0.19	0.382		18515	1	42	0	0	0.074974799	0.599618086	282.7588
130	cch20100910	cch	2010	9	10	841	0.27	2.68	0.1	0.34		18515	1	42	0	0	0.074974799	0.599618086	282.7588
131	cch20100910	cch	2010	9	10	841	1.41	15.56	0.09	0.2		18515	1	42	0	0	0.074974799	0.599618086	282.7588
132	cch20100910	cch	2010	9	10	841	0.27	6.52	0.04	0.135		18515	1	42	0	0	0.074974799	0.599618086	282.7588
133	cch20100910	cch	2010	9	10	841	1.53	12.19	0.13	0.252		18515	1	42	0	0	0.074974799	0.599618086	282.7588
134	cch20100910	cch	2010	9	10	841	1.12	3.3	0.34	0.427		18515	1	42	0	0	0.074974799	0.599618086	282.7588
135	cch20100910	cch	2010	9	10	841	0.21	2.16	0.1	0.278		18515	1	42	0	0	0.074974799	0.599618086	282.7588
136	cch20100910	cch	2010	9	10	841	0.13	0.87	0.14	0.334		18515	1	42	0	0	0.074974799	0.599618086	282.7588
137	cch20100910	cch	2010	9	10	841	0.84	5.61	0.15	0.249		18515	1	42	0	0	0.074974799	0.599618086	282.7588
138	cch20100910	cch	2010	9	10	841	0.52	4.7	0.11	0.259		18515	1	42	0	0	0.074974799	0.599618086	282.7588
139	cch20100910	cch	2010	9	10	841	0.28	4.82	0.06	0.161		18515	1	42	0	0	0.074974799	0.599618086	282.7588
140	cch20100910	cch	2010	9	10	841	0.25	3.5	0.07	0.282		18515	1	42	0	0	0.074974799	0.599618086	282.7588
141	cgl20080723	cgl	2008	7	23	930	0.22	3.66	0.06	0.109	5.774	17736	1	51	0	0	0.039990911	0.219968292	392.0728
142	cgl20080723	cgl	2008	7	23	930	0.01	0.25	0.05	0.17	8.54	17736	1	51	0	0	0.039990911	0.219968292	392.0728
143	cgl20080723	cgl	2008	7	23	930	0.02	0.34	0.05	0.133	7.37	17736	1	51	0	0	0.039990911	0.219968292	392.0728
144	cgl20080723	cgl	2008	7	23	930	0.01	0.28	0.05	0.125	5.195	17736	1	51	0	0	0.039990911	0.219968292	392.0728
145	cgl20080723	cgl	2008	7	23	930	0.04	0.38	0.1	0.275	6.493	17736	1	51	0	0	0.039990911	0.219968292	392.0728
146	cgl20080723	cgl	2008	7	23	930	0.03	0.38	0.08	0.29	5.954	17736	1	51	0	0	0.039990911	0.219968292	392.0728
147	cgl20080723	cgl	2008	7	23	930	0.02	0.49	0.03	0.123	7.299	17736	1	51	0	0	0.039990911	0.219968292	392.0728
148	cgl20080723	cgl	2008	7	23	930	0.03	0.55	0.06	0.26	5.287	17736	1	51	0	0	0.039990911	0.219968292	392.0728
149	cgl20080723	cgl	2008	7	23	930	0.16	2.98	0.05	0.091	6.248	17736	1	51	0	0	0.039990911	0.219968292	392.0728
150	cgl20080723	cgl	2008	7	23	930	0.48	6.13	0.08	0.072	4.432	17736	1	51	0	0	0.039990911	0.219968292	392.0728
151	cgl20080723	cgl	2008	7	23	930	0.03	0.46	0.07	0.067	4.415	17736	1	51	0	0	0.039990911	0.219968292	392.0728
152	cgl20080723	cgl	2008	7	23	930	0.11	2.58	0.04	0.12	8.958	17736	1	51	0	0	0.039990911	0.219968292	392.0728
153	cgl20080723	cgl	2008	7	23	930	0.08	2.1	0.04	0.121	8.99	17736	1	51	0	0	0.039990911	0.219968292	392.0728
154	cgl20080723	cgl	2008	7	23	930	0.07	1.32	0.05	0.172	8.109	17736	1	51	0	0	0.039990911	0.219968292	392.0728
155	cgl20080723	cgl	2008	7	23	930	0.12	1.13	0.1	0.173	5.232	17736	1	51	0	0	0.039990911	0.219968292	392.0728
156	cgl20080723	cgl	2008	7	23	930	0.48	8.32	0.06	0.175	4.832	17736	1	51	0	0	0.039990911	0.219968292	392.0728
157	cgl20080723	cgl	2008	7	23	930	0.02	0.35	0.05	0.195	5.434	17736	1	51	0	0	0.039990911	0.219968292	392.0728
158	cgl20080723	cgl	2008	7	23	930	0.11	1.85	0.06	0.213	7.911	17736	1	51	0	0	0.039990911	0.219968292	392.0728
159	cgl20080723	cgl	2008	7	23	930	0.11	1.85	0.06	0.24	9.21	17736	1	51	0	0	0.039990911	0.219968292	392.0728
160	cgl20080723	cgl	2008	7	23	930	0.26	3.38	0.08	0.261	9.946	17736	1	51	0	0	0.039990911	0.219968292	392.0728
161	cgl20080723	cgl	2008	7	23	930	0.14	2.09	0.07	0.234	4.759	17736	1	51	0	0	0.039990911	0.219968292	392.0728
162	cgl20080723	cgl	2008	7	23	930	0.17	2.98	0.06	0.189	9.543	17736	1	51	0	0	0.039990911	0.219968292	392.0728
163	cgl20080723	cgl	2008	7	23	930	0.4	2.91	0.14	0.281	4.207	17736	1	51	0	0	0.039990911	0.219968292	392.0728
164	cgl20080723	cgl	2008	7	23	930	0.02	0.44	0.04	0.218	7.186	17736	1	51	0	0	0.039990911	0.219968292	392.0728
165	cgl20080723	cgl	2008	7	23	930	0.21	2.59	0.08	0.288	7.637	17736	1	51	0	0	0.039990911	0.219968292	392.0728
166	cgl20080723	cgl	2008	7	23	930	0.15	3.39	0.05	0.155	6.482	17736	1	51	0	0	0.039990911	0.219968292	392.0728
167	cgl20080723	cgl	2008	7	23	930	0.02	0.42	0.05	0.352	4.374	17736	1	51	0	0	0.039990911	0.219968292	392.0728
168	cgl20080723	cgl	2008	7	23	930	0.03	0.44	0.06	0.258	3.301	17736	1	51	0	0	0.039990911	0.219968292	392.0728
169	cgl20080723	cgl	2008	7	23	930	0.06	0.4	0.15	0.479	3.12	17736	1	51	0	0	0.039990911	0.219968292	392.0728
170	cgl20080723	cgl	2008	7	23	930	0.02	0.47	0.04	0.268	5.306	17736	1	51	0	0	0.039990911	0.219968292	392.0728
171	cgl20080723	cgl	2008	7	23	930	0.01	0.48	0.03	0.177	3.084	17736	1	51	0	0	0.039990911	0.219968292	392.0728
172	cgl20080723	cgl	2008	7	23	930	0.05	0.68	0.08	0.397	4.126	17736	1	51	0	0	0.039990911	0.219968292	392.0728
173	cgl20080723	cgl	2008	7	23	930	0.02	0.43	0.04	0.213	3.716	17736	1	51	0	0	0.039990911	0.219968292	392.0728
174	cgl20080723	cgl	2008	7	23	930	0.08	0.81	0.09	0.391	2.952	17736	1	51	0	0	0.039990911	0.219968292	392.0728
175	cgl20080723	cgl	2008	7	23	930	0.1	2.66	0.04	0.158	2.898	17736	1	51	0	0	0.039990911	0.219968292	392.0728
176	cgl20080723	cgl	2008	7	23	930	0.37	5.33	0.07	0.167	4.277	17736	1	51	0	0	0.039990911	0.219968292	392.0728
177	cgl20080723	cgl	2008	7	23	930	0.08	1.47	0.05	0.136	5.947	17736	1	51	0	0	0.039990911	0.219968292	392.0728
178	cgl20080723	cgl	2008	7	23	930	0.08	1.32	0.06	0.174	6.312	17736	1	51	0	0	0.039990911	0.219968292	392.0728
179	cgl20080723	cgl	2008	7	23	930	0.14	4.26	0.03	0.104	5.818	17736	1	51	0	0	0.039990911	0.219968292	392.0728
180	cgl20080723	cgl	2008	7	23	930	0.19	5.3	0.04	0.116	5.735	17736	1	51	0	0	0.039990911	0.219968292	392.0728
181	cgl20080723	cgl	2008	7	23	930	0.78	7.97	0.1	0.238	5.589	17736	1	51	0	0	0.039990911	0.219968292	392.0728
182	cgl20080723	cgl	2008	7	23	930	0.22	5.43	0.04	0.09	5.715	17736	1	51	0	0	0.039990911	0.219968292	392.0728
183	cgl20080723	cgl	2008	7	23	930	0.23	4.32	0.05	0.126	6.121	17736	1	51	0	0	0.039990911	0.219968292	392.0728
184	cgl20080723	cgl	2008	7	23	930	0.09	2.71	0.03	0.135	6.047	17736	1	51	0	0	0.039990911	0.219968292	392.0728
185	cgl20080723	cgl	2008	7	23	930	0.09	1.33	0.07	0.26	5.909	17736	1	51	0	0	0.039990911	0.219968292	392.0728
186	cgl20080723	cgl	2008	7	23	930	0.1	2.17	0.05	0.141	6.56	17736	1	51	0	0	0.039990911	0.219968292	392.0728
187	cgl20080723	cgl	2008	7	23	930	0.25	1.34	0.19	0.359	5.832	17736	1	51	0	0	0.039990911	0.219968292	392.0728
188	cgl20090204	cgl	2009	2	4	730	0.08	0.56	0.14	0.413	3.959	17932	1	15	0	31.3	0.11971433	0.346009503	821.6463
189	cgl20090204	cgl	2009	2	4	730	0.01	0.09	0.09	0.333	2.605	17932	1	15	0	31.3	0.11971433	0.346009503	821.6463
190	cgl20090204	cgl	2009	2	4	730	0.05	0.53	0.1	0.432	4.957	17932	1	15	0	31.3	0.11971433	0.346009503	821.6463
191	cgl20090204	cgl	2009	2	4	730	0.07	0.51	0.13	0.367	3.819	17932	1	15	0	31.3	0.11971433	0.346009503	821.6463
192	cgl20090204	cgl	2009	2	4	730	0.16	1.14	0.14	0.415	5.295	17932	1	15	0	31.3	0.11971433	0.346009503	821.6463
193	cgl20090204	cgl	2009	2	4	730	0.01	0.1	0.09	0.329	3.671	17932	1	15	0	31.3	0.11971433	0.346009503	821.6463
194	cgl20090204	cgl	2009	2	4	730	0.05	0.68	0.08	0.427	6.616	17932	1	15	0	31.3	0.11971433	0.346009503	821.6463
195	cgl20090204	cgl	2009	2	4	730	0.08	0.65	0.12	0.37	5.692	17932	1	15	0	31.3	0.11971433	0.346009503	821.6463
196	cgl20090204	cgl	2009	2	4	730	0.17	0.81	0.2	0.39	11.611	17932	1	15	0	31.3	0.11971433	0.346009503	821.6463
197	cgl20090204	cgl	2009	2	4	730	0.15	0.9	0.16	0.318	5.682	17932	1	15	0	31.3	0.11971433	0.346009503	821.6463
198	cgl20090204	cgl	2009	2	4	730	0.13	0.75	0.18	0.395	8.414	17932	1	15	0	31.3	0.11971433	0.346009503	821.6463
199	cgl20090204	cgl	2009	2	4	730	0.21	0.91	0.23	0.42	5.551	17932	1	15	0	31.3	0.11971433	0.346009503	821.6463
200	cgl20090204	cgl	2009	2	4	730	0.15	0.93	0.16	0.376	3.776	17932	1	15	0	31.3	0.11971433	0.346009503	821.6463
201	cgl20090204	cgl	2009	2	4	730	0.12	0.77	0.16	0.349	3.502	17932	1	15	0	31.3	0.11971433	0.346009503	821.6463
202	cgl20090204	cgl	2009	2	4	730	0.09	0.5	0.18	0.359	3.771	17932	1	15	0	31.3	0.11971433	0.346009503	821.6463
203	cgl20090204	cgl	2009	2	4	730	0.05	0.26	0.19	0.31	4.691	17932	1	15	0	31.3	0.11971433	0.346009503	821.6463
204	cgl20090204	cgl	2009	2	4	730	0.18	0.87	0.2	0.384	5.656	17932	1	15	0	31.3	0.11971433	0.346009503	821.6463
205	cgl20090204	cgl	2009	2	4	730	0.02	0.2	0.11	0.246	6.175	17932	1	15	0	31.3	0.11971433	0.346009503	821.6463
206	cgl20090204	cgl	2009	2	4	730	0.02	0.16	0.12	0.298	6.038	17932	1	15	0	31.3	0.11971433	0.346009503	821.6463
207	cgl20090204	cgl	2009	2	4	730	0.02	0.18	0.09	0.342	3.443	17932	1	15	0	31.3	0.11971433	0.346009503	821.6463
208	cgl20090204	cgl	2009	2	4	730	0.07	0.53	0.13	0.27	7.696	17932	1	15	0	31.3	0.11971433	0.346009503	821.6463
209	cgl20090204	cgl	2009	2	4	730	0.15	0.98	0.15	0.305	9.447	17932	1	15	0	31.3	0.11971433	0.346009503	821.6463
210	cgl20090204	cgl	2009	2	4	730	0.17	1.53	0.11	0.279	6.887	17932	1	15	0	31.3	0.11971433	0.346009503	821.6463
211	cgl20090204	cgl	2009	2	4	730	0.14	1.24	0.12	0.292	4.989	17932	1	15	0	31.3	0.11971433	0.346009503	821.6463
212	cgl20090204	cgl	2009	2	4	730	0.05	0.83	0.06	0.288	5.648	17932	1	15	0	31.3	0.11971433	0.346009503	821.6463
213	cgl20090204	cgl	2009	2	4	730	0.18	1.14	0.15	0.287	4.331	17932	1	15	0	31.3	0.11971433	0.346009503	821.6463
214	cgl20090204	cgl	2009	2	4	730	0.12	0.92	0.13	0.285	5.541	17932	1	15	0	31.3	0.11971433	0.346009503	821.6463
215	cgl20090204	cgl	2009	2	4	730	0.05	0.47	0.11	0.347	5.061	17932	1	15	0	31.3	0.11971433	0.346009503	821.6463
216	cgl20090204	cgl	2009	2	4	730	0.11	0.7	0.15	0.379	3.317	17932	1	15	0	31.3	0.11971433	0.346009503	821.6463
217	cgl20090204	cgl	2009	2	4	730	0.04	0.27	0.14	0.342	3.493	17932	1	15	0	31.3	0.11971433	0.346009503	821.6463
218	cgl20090204	cgl	2009	2	4	730	0.03	0.35	0.09	0.417	5.966	17932	1	15	0	31.3	0.11971433	0.346009503	821.6463
219	cgl20090204	cgl	2009	2	4	730	0.02	0.29	0.08	0.385	3.723	17932	1	15	0	31.3	0.11971433	0.346009503	821.6463
220	cgl20090204	cgl	2009	2	4	730	0.02	0.29	0.09	0.345	4.133	17932	1	15	0	31.3	0.11971433	0.346009503	821.6463
221	cgl20090204	cgl	2009	2	4	730	0.02	0.25	0.07	0.274	5.712	17932	1	15	0	31.3	0.11971433	0.346009503	821.6463
222	cgl20090204	cgl	2009	2	4	730	0.02	0.17	0.12	0.379	3.03	17932	1	15	0	31.3	0.11971433	0.346009503	821.6463
223	cgl20090204	cgl	2009	2	4	730	0.06	0.43	0.14	0.288	2.949	17932	1	15	0	31.3	0.11971433	0.346009503	821.6463
224	cgl20090729	cgl	2009	7	29	930	0.74	1.61	0.46	0.5	5.216	18107	1	69	0	0	0.121208765	0.45311395	227.367
225	cgl20090729	cgl	2009	7	29	930	0.18	0.97	0.18	0.569	2.146	18107	1	69	0	0	0.121208765	0.45311395	227.367
226	cgl20090729	cgl	2009	7	29	930	0.1	2.02	0.05	0.15	13.764	18107	1	69	0	0	0.121208765	0.45311395	227.367
227	cgl20090729	cgl	2009	7	29	930	0.5	19.97	0.02	0.099	8.782	18107	1	69	0	0	0.121208765	0.45311395	227.367
228	cgl20090729	cgl	2009	7	29	930	0.27	7.85	0.03	0.106	12.909	18107	1	69	0	0	0.121208765	0.45311395	227.367
229	cgl20090729	cgl	2009	7	29	930	0.12	0.61	0.2	0.298	7.879	18107	1	69	0	0	0.121208765	0.45311395	227.367
230	cgl20090729	cgl	2009	7	29	930	0.19	5.96	0.03	0.183	14.549	18107	1	69	0	0	0.121208765	0.45311395	227.367
231	cgl20090729	cgl	2009	7	29	930	0.22	1.55	0.14	0.44	4.576	18107	1	69	0	0	0.121208765	0.45311395	227.367
232	cgl20090729	cgl	2009	7	29	930	0.16	1.33	0.12	0.443	5.452	18107	1	69	0	0	0.121208765	0.45311395	227.367
233	cgl20090729	cgl	2009	7	29	930	0.48	8.11	0.06	0.229	9.429	18107	1	69	0	0	0.121208765	0.45311395	227.367
234	cgl20090729	cgl	2009	7	29	930	0.06	0.5	0.12	0.39	9.79	18107	1	69	0	0	0.121208765	0.45311395	227.367
235	cgl20090729	cgl	2009	7	29	930	0.07	0.65	0.11	0.41	4.139	18107	1	69	0	0	0.121208765	0.45311395	227.367
236	cgl20090729	cgl	2009	7	29	930	0.06	0.56	0.12	0.368	4.16	18107	1	69	0	0	0.121208765	0.45311395	227.367
237	cgl20090729	cgl	2009	7	29	930	0.23	7.63	0.03	0.36	7.077	18107	1	69	0	0	0.121208765	0.45311395	227.367
238	cgl20090729	cgl	2009	7	29	930	0.37	12.12	0.03	0.467	5.249	18107	1	69	0	0	0.121208765	0.45311395	227.367
239	cgl20090729	cgl	2009	7	29	930	0.27	1.64	0.16	0.305	8.724	18107	1	69	0	0	0.121208765	0.45311395	227.367
240	cgl20090729	cgl	2009	7	29	930	0.59	4.96	0.12	0.262	6.692	18107	1	69	0	0	0.121208765	0.45311395	227.367
241	cgl20090729	cgl	2009	7	29	930	0.26	2.37	0.11	0.226	7.038	18107	1	69	0	0	0.121208765	0.45311395	227.367
242	cgl20090729	cgl	2009	7	29	930	0.21	2.44	0.08	0.203	8.907	18107	1	69	0	0	0.121208765	0.45311395	227.367
243	cgl20090729	cgl	2009	7	29	930	0.5	8.35	0.06	0.06	4.397	18107	1	69	0	0	0.121208765	0.45311395	227.367
244	cgl20090729	cgl	2009	7	29	930	0.66	7.6	0.09	0.233	7.314	18107	1	69	0	0	0.121208765	0.45311395	227.367
245	cgl20090729	cgl	2009	7	29	930	0.67	6.3	0.11	0.217	4.207	18107	1	69	0	0	0.121208765	0.45311395	227.367
246	cgl20090729	cgl	2009	7	29	930	0.18	2.08	0.09	0.166	8.021	18107	1	69	0	0	0.121208765	0.45311395	227.367
247	cgl20090729	cgl	2009	7	29	930	0.13	1.32	0.1	0.183	8.361	18107	1	69	0	0	0.121208765	0.45311395	227.367
248	cgl20090729	cgl	2009	7	29	930	0.45	4.27	0.11	0.215	5.558	18107	1	69	0	0	0.121208765	0.45311395	227.367
249	cgl20090729	cgl	2009	7	29	930	0.73	8.78	0.08	0.162	5.053	18107	1	69	0	0	0.121208765	0.45311395	227.367
250	cgl20090729	cgl	2009	7	29	930	0.73	8.66	0.08	0.183	5.144	18107	1	69	0	0	0.121208765	0.45311395	227.367
251	cgl20090729	cgl	2009	7	29	930	0.12	2	0.06	0.168	10.899	18107	1	69	0	0	0.121208765	0.45311395	227.367
252	cgl20090729	cgl	2009	7	29	930	0.84	3.97	0.21	0.332	2.96	18107	1	69	0	0	0.121208765	0.45311395	227.367
253	cgl20090729	cgl	2009	7	29	930	0.39	5.58	0.07	0.184	8.425	18107	1	69	0	0	0.121208765	0.45311395	227.367
254	cgl20090729	cgl	2009	7	29	930	0.16	4.8	0.03	0.159	13.49	18107	1	69	0	0	0.121208765	0.45311395	227.367
255	cgl20090729	cgl	2009	7	29	930	1.25	15.46	0.08	0.295	5.627	18107	1	69	0	0	0.121208765	0.45311395	227.367
256	cgl20090729	cgl	2009	7	29	930	0.36	5.45	0.07	0.239	4.309	18107	1	69	0	0	0.121208765	0.45311395	227.367
257	cgl20090729	cgl	2009	7	29	930	0.45	4.74	0.1	0.287	5.997	18107	1	69	0	0	0.121208765	0.45311395	227.367
258	cgl20090729	cgl	2009	7	29	930	0.39	5.37	0.07	0.296	6.668	18107	1	69	0	0	0.121208765	0.45311395	227.367
259	cgl20090729	cgl	2009	7	29	930	0.95	10.5	0.09	0.244	6.46	18107	1	69	0	0	0.121208765	0.45311395	227.367
260	cgl20090729	cgl	2009	7	29	930	0.21	1.47	0.15	0.266	7.193	18107	1	69	0	0	0.121208765	0.45311395	227.367
261	cgl20090729	cgl	2009	7	29	930	0.22	5.15	0.04	0.141	5.062	18107	1	69	0	0	0.121208765	0.45311395	227.367
262	cgl20090729	cgl	2009	7	29	930	4.23	28.3	0.15	0.308	2.276	18107	1	69	0	0	0.121208765	0.45311395	227.367
263	cgl20090729	cgl	2009	7	29	930	0.14	1.52	0.09	0.214	7.635	18107	1	69	0	0	0.121208765	0.45311395	227.367
264	cgl20090729	cgl	2009	7	29	930	0.65	5.15	0.13	0.22	6.094	18107	1	69	0	0	0.121208765	0.45311395	227.367
265	cgl20090729	cgl	2009	7	29	930	1.16	2.38	0.49	0.436	2.71	18107	1	69	0	0	0.121208765	0.45311395	227.367
266	cgl20090729	cgl	2009	7	29	930	0.15	1.59	0.1	0.207	4.383	18107	1	69	0	0	0.121208765	0.45311395	227.367
267	cgl20090729	cgl	2009	7	29	930	0.3	10.03	0.03	0.107	6.499	18107	1	69	0	0	0.121208765	0.45311395	227.367
268	cgl20090729	cgl	2009	7	29	930	0.04	0.61	0.06	0.161	7.923	18107	1	69	0	0	0.121208765	0.45311395	227.367
269	cgl20090729	cgl	2009	7	29	930	1.02	4.96	0.21	0.319	3.084	18107	1	69	0	0	0.121208765	0.45311395	227.367
270	cgl20090729	cgl	2009	7	29	930	0.56	15.22	0.04	0.108	7.559	18107	1	69	0	0	0.121208765	0.45311395	227.367
271	cgl20090729	cgl	2009	7	29	930	0.71	27.4	0.03	0.136	7.071	18107	1	69	0	0	0.121208765	0.45311395	227.367
272	cgl20090729	cgl	2009	7	29	930	1.88	10.68	0.18	0.317	1.383	18107	1	69	0	0	0.121208765	0.45311395	227.367
273	cgl20090729	cgl	2009	7	29	930	0.63	6.06	0.1	0.253	2.561	18107	1	69	0	0	0.121208765	0.45311395	227.367
274	cgl20090729	cgl	2009	7	29	930	0.86	9.15	0.09	0.258	5.582	18107	1	69	0	0	0.121208765	0.45311395	227.367
275	cgl20090729	cgl	2009	7	29	930	0.7	8.17	0.09	0.189	5.195	18107	1	69	0	0	0.121208765	0.45311395	227.367
276	cgl20090729	cgl	2009	7	29	930	0.3	16.54	0.02	0.11	6.753	18107	1	69	0	0	0.121208765	0.45311395	227.367
277	cgl20090729	cgl	2009	7	29	930	0.22	14.03	0.02	0.084	8.703	18107	1	69	0	0	0.121208765	0.45311395	227.367
278	cgl20090729	cgl	2009	7	29	930	0.17	13.03	0.01	0.093	4.561	18107	1	69	0	0	0.121208765	0.45311395	227.367
279	cgl20090729	cgl	2009	7	29	930	1.8	12.56	0.14	0.305	4.269	18107	1	69	0	0	0.121208765	0.45311395	227.367
280	cgl20090729	cgl	2009	7	29	930	0.44	5.01	0.09	0.271	5.98	18107	1	69	0	0	0.121208765	0.45311395	227.367
281	cgl20090729	cgl	2009	7	29	930	0.17	1.49	0.11	0.358	4.63	18107	1	69	0	0	0.121208765	0.45311395	227.367
282	cgl20090729	cgl	2009	7	29	930	0.93	9.02	0.1	0.215	3.756	18107	1	69	0	0	0.121208765	0.45311395	227.367
283	cgl20090729	cgl	2009	7	29	930	1.05	7.42	0.14	0.344	4.239	18107	1	69	0	0	0.121208765	0.45311395	227.367
284	cgl20091130	cgl	2009	11	30	700	0.03	0.3	0.1	0.545	2.095	18231	1	44	1	2.1	0.02856973	0.315427377	804.5185
285	cgl20091130	cgl	2009	11	30	700	0.03	0.35	0.09	0.556	3.098	18231	1	44	1	2.1	0.02856973	0.315427377	804.5185
286	cgl20091130	cgl	2009	11	30	700	0.01	0.22	0.06	0.345	7.764	18231	1	44	1	2.1	0.02856973	0.315427377	804.5185
287	cgl20091130	cgl	2009	11	30	700	0.01	0.2	0.06	0.331	4.498	18231	1	44	1	2.1	0.02856973	0.315427377	804.5185
288	cgl20091130	cgl	2009	11	30	700	0.01	0.28	0.05	0.308	4.631	18231	1	44	1	2.1	0.02856973	0.315427377	804.5185
289	cgl20091130	cgl	2009	11	30	700	0.01	0.32	0.04	0.294	4.013	18231	1	44	1	2.1	0.02856973	0.315427377	804.5185
290	cgl20091130	cgl	2009	11	30	700	0.04	0.6	0.06	0.255	7.098	18231	1	44	1	2.1	0.02856973	0.315427377	804.5185
291	cgl20091130	cgl	2009	11	30	700	0.02	0.47	0.05	0.386	4.287	18231	1	44	1	2.1	0.02856973	0.315427377	804.5185
292	cgl20091130	cgl	2009	11	30	700	0.05	0.64	0.07	0.489	4.295	18231	1	44	1	2.1	0.02856973	0.315427377	804.5185
293	cgl20091130	cgl	2009	11	30	700	0.03	0.92	0.03	0.248	5.285	18231	1	44	1	2.1	0.02856973	0.315427377	804.5185
294	cgl20091130	cgl	2009	11	30	700	0.05	0.63	0.07	0.63	3.026	18231	1	44	1	2.1	0.02856973	0.315427377	804.5185
295	cgl20091130	cgl	2009	11	30	700	0.02	0.29	0.06	0.415	4.667	18231	1	44	1	2.1	0.02856973	0.315427377	804.5185
296	cgl20091130	cgl	2009	11	30	700	0.02	0.36	0.05	0.318	7.928	18231	1	44	1	2.1	0.02856973	0.315427377	804.5185
297	cgl20091130	cgl	2009	11	30	700	0.02	0.4	0.05	0.377	4.339	18231	1	44	1	2.1	0.02856973	0.315427377	804.5185
298	cgl20091130	cgl	2009	11	30	700	0.02	0.37	0.05	0.506	2.133	18231	1	44	1	2.1	0.02856973	0.315427377	804.5185
299	cgl20091130	cgl	2009	11	30	700	0.01	0.25	0.03	0.297	4.076	18231	1	44	1	2.1	0.02856973	0.315427377	804.5185
300	cgl20091130	cgl	2009	11	30	700	0.06	1.07	0.06	0.393	5.147	18231	1	44	1	2.1	0.02856973	0.315427377	804.5185
301	cgl20091130	cgl	2009	11	30	700	0.01	0.25	0.06	0.416	4.802	18231	1	44	1	2.1	0.02856973	0.315427377	804.5185
302	cgl20091130	cgl	2009	11	30	700	0.11	1.24	0.09	0.468	6.336	18231	1	44	1	2.1	0.02856973	0.315427377	804.5185
303	cgl20091130	cgl	2009	11	30	700	0.02	0.39	0.05	0.473	2.561	18231	1	44	1	2.1	0.02856973	0.315427377	804.5185
304	cgl20091130	cgl	2009	11	30	700	0.04	0.08	0.5	0.224	1.743	18231	1	44	1	2.1	0.02856973	0.315427377	804.5185
305	cgl20091130	cgl	2009	11	30	700	0.08	1.26	0.07	0.343	4.48	18231	1	44	1	2.1	0.02856973	0.315427377	804.5185
306	cgl20091130	cgl	2009	11	30	700	0.02	0.35	0.06	0.354	3.614	18231	1	44	1	2.1	0.02856973	0.315427377	804.5185
307	cgl20091130	cgl	2009	11	30	700	0.11	1.57	0.07	0.385	8.715	18231	1	44	1	2.1	0.02856973	0.315427377	804.5185
308	cgl20100112	cgl	2010	1	12	710	0.2	2.61	0.08	0.214	5.476	18274	1	28	0	68.7	0.082686495	0.354218013	564.5395
309	cgl20100112	cgl	2010	1	12	710	0.03	0.19	0.15	0.446	8.202	18274	1	28	0	68.7	0.082686495	0.354218013	564.5395
310	cgl20100112	cgl	2010	1	12	710	0.11	1.76	0.06	0.288	5.778	18274	1	28	0	68.7	0.082686495	0.354218013	564.5395
311	cgl20100112	cgl	2010	1	12	710	0.03	0.23	0.12	0.384	9.475	18274	1	28	0	68.7	0.082686495	0.354218013	564.5395
312	cgl20100112	cgl	2010	1	12	710	0.05	0.19	0.24	0.511	8.992	18274	1	28	0	68.7	0.082686495	0.354218013	564.5395
313	cgl20100112	cgl	2010	1	12	710	0.12	3.06	0.04	0.223	3.663	18274	1	28	0	68.7	0.082686495	0.354218013	564.5395
314	cgl20100112	cgl	2010	1	12	710	0.38	4.02	0.09	0.381	5.737	18274	1	28	0	68.7	0.082686495	0.354218013	564.5395
315	cgl20100112	cgl	2010	1	12	710	0.08	1.28	0.06	0.355	6.34	18274	1	28	0	68.7	0.082686495	0.354218013	564.5395
316	cgl20100112	cgl	2010	1	12	710	0.22	1.99	0.11	0.499	3.124	18274	1	28	0	68.7	0.082686495	0.354218013	564.5395
317	cgl20100112	cgl	2010	1	12	710	0.42	4.67	0.09	0.368	3.073	18274	1	28	0	68.7	0.082686495	0.354218013	564.5395
318	cgl20100112	cgl	2010	1	12	710	0.05	0.39	0.12	0.506	8.465	18274	1	28	0	68.7	0.082686495	0.354218013	564.5395
319	cgl20100112	cgl	2010	1	12	710	0.09	0.56	0.15	0.687	4.245	18274	1	28	0	68.7	0.082686495	0.354218013	564.5395
320	cgl20100112	cgl	2010	1	12	710	0.04	0.29	0.15	0.425	6.018	18274	1	28	0	68.7	0.082686495	0.354218013	564.5395
321	cgl20100112	cgl	2010	1	12	710	0.01	0.3	0.03	0.299	9.11	18274	1	28	0	68.7	0.082686495	0.354218013	564.5395
322	cgl20100112	cgl	2010	1	12	710	0.15	1.13	0.13	0.4	4.578	18274	1	28	0	68.7	0.082686495	0.354218013	564.5395
323	cgl20100112	cgl	2010	1	12	710	0.16	1.92	0.08	0.281	2.562	18274	1	28	0	68.7	0.082686495	0.354218013	564.5395
324	cgl20100112	cgl	2010	1	12	710	0.05	0.48	0.11	0.366	5.552	18274	1	28	0	68.7	0.082686495	0.354218013	564.5395
325	cgl20100112	cgl	2010	1	12	710	0.04	0.29	0.12	0.464	3.922	18274	1	28	0	68.7	0.082686495	0.354218013	564.5395
326	cgl20100112	cgl	2010	1	12	710	0.12	2.11	0.06	0.32	4.187	18274	1	28	0	68.7	0.082686495	0.354218013	564.5395
327	cgl20100112	cgl	2010	1	12	710	0.04	0.28	0.13	0.387	7.398	18274	1	28	0	68.7	0.082686495	0.354218013	564.5395
328	cgl20100112	cgl	2010	1	12	710	0.3	3.53	0.08	0.348	3.652	18274	1	28	0	68.7	0.082686495	0.354218013	564.5395
329	cgl20100112	cgl	2010	1	12	710	0.05	0.56	0.1	0.358	3.356	18274	1	28	0	68.7	0.082686495	0.354218013	564.5395
330	cgl20100112	cgl	2010	1	12	710	0.07	0.6	0.12	0.343	5.882	18274	1	28	0	68.7	0.082686495	0.354218013	564.5395
331	cgl20100112	cgl	2010	1	12	710	0.26	4.1	0.06	0.238	5.435	18274	1	28	0	68.7	0.082686495	0.354218013	564.5395
332	cgl20100112	cgl	2010	1	12	710	0.21	3.24	0.06	0.326	2.792	18274	1	28	0	68.7	0.082686495	0.354218013	564.5395
333	cgl20100112	cgl	2010	1	12	710	0.07	1.03	0.07	0.225	2.869	18274	1	28	0	68.7	0.082686495	0.354218013	564.5395
334	cgl20100112	cgl	2010	1	12	710	0.06	1.62	0.04	0.154	3.755	18274	1	28	0	68.7	0.082686495	0.354218013	564.5395
335	cgl20100112	cgl	2010	1	12	710	0.31	3.21	0.1	0.349	2.679	18274	1	28	0	68.7	0.082686495	0.354218013	564.5395
336	cgl20100112	cgl	2010	1	12	710	0.24	1.16	0.2	0.384	3.083	18274	1	28	0	68.7	0.082686495	0.354218013	564.5395
337	cgl20100112	cgl	2010	1	12	710	0.19	3.05	0.06	0.293	2.659	18274	1	28	0	68.7	0.082686495	0.354218013	564.5395
338	cgl20100112	cgl	2010	1	12	710	0.31	2.46	0.12	0.269	4.503	18274	1	28	0	68.7	0.082686495	0.354218013	564.5395
339	cgl20100112	cgl	2010	1	12	710	0.1	0.66	0.16	0.278	3.864	18274	1	28	0	68.7	0.082686495	0.354218013	564.5395
340	cgl20100112	cgl	2010	1	12	710	0.1	0.67	0.15	0.297	3.833	18274	1	28	0	68.7	0.082686495	0.354218013	564.5395
341	cgl20100112	cgl	2010	1	12	710	0.06	0.41	0.14	0.236	3.39	18274	1	28	0	68.7	0.082686495	0.354218013	564.5395
342	cgl20100112	cgl	2010	1	12	710	0.04	0.33	0.13	0.203	5.067	18274	1	28	0	68.7	0.082686495	0.354218013	564.5395
343	cgl20100112	cgl	2010	1	12	710	0.15	0.91	0.16	0.174	7.488	18274	1	28	0	68.7	0.082686495	0.354218013	564.5395
344	cgl20100112	cgl	2010	1	12	710	0.08	0.54	0.14	0.197	7.36	18274	1	28	0	68.7	0.082686495	0.354218013	564.5395
345	cgl20100112	cgl	2010	1	12	710	0.38	1.97	0.19	0.137	5.024	18274	1	28	0	68.7	0.082686495	0.354218013	564.5395
346	cgl20100112	cgl	2010	1	12	710	0.07	0.56	0.12	0.499	3.743	18274	1	28	0	68.7	0.082686495	0.354218013	564.5395
347	cgl20100112	cgl	2010	1	12	710	0.03	0.27	0.11	0.462	3.919	18274	1	28	0	68.7	0.082686495	0.354218013	564.5395
348	cgl20100112	cgl	2010	1	12	710	0.16	3.28	0.05	0.343	4.108	18274	1	28	0	68.7	0.082686495	0.354218013	564.5395
349	cgl20100112	cgl	2010	1	12	710	0.03	0.29	0.09	0.363	6.66	18274	1	28	0	68.7	0.082686495	0.354218013	564.5395
350	cgl20100112	cgl	2010	1	12	710	0.15	3.8	0.04	0.305	3.857	18274	1	28	0	68.7	0.082686495	0.354218013	564.5395
351	cgl20100112	cgl	2010	1	12	710	0.21	2.31	0.09	0.233	4.812	18274	1	28	0	68.7	0.082686495	0.354218013	564.5395
352	cgl20100112	cgl	2010	1	12	710	0.09	0.98	0.09	0.554	2.01	18274	1	28	0	68.7	0.082686495	0.354218013	564.5395
353	cgl20100112	cgl	2010	1	12	710	0.38	3.48	0.11	0.229	2.746	18274	1	28	0	68.7	0.082686495	0.354218013	564.5395
354	cgl20100112	cgl	2010	1	12	710	0.17	1.33	0.13	0.314	5.452	18274	1	28	0	68.7	0.082686495	0.354218013	564.5395
355	cgl20100906	cgl	2010	9	6	930	2.79	40.13	0.07	0.211	3.69	18511	1	49	1	0	0.144612653	0.394674942	297.5517
356	cgl20100906	cgl	2010	9	6	930	2.46	17.78	0.14	0.324	5.317	18511	1	49	1	0	0.144612653	0.394674942	297.5517
357	cgl20100906	cgl	2010	9	6	930	0.57	11.22	0.05	0.15	6.556	18511	1	49	1	0	0.144612653	0.394674942	297.5517
358	cgl20100906	cgl	2010	9	6	930	4.15	30.63	0.14	0.342	5.192	18511	1	49	1	0	0.144612653	0.394674942	297.5517
359	cgl20100906	cgl	2010	9	6	930	1.12	19.16	0.06	0.217	6.996	18511	1	49	1	0	0.144612653	0.394674942	297.5517
360	cgl20100906	cgl	2010	9	6	930	1.07	18.75	0.06	0.258	5.802	18511	1	49	1	0	0.144612653	0.394674942	297.5517
361	cgl20100906	cgl	2010	9	6	930	1.11	14.6	0.08	0.147	7.603	18511	1	49	1	0	0.144612653	0.394674942	297.5517
362	cgl20100906	cgl	2010	9	6	930	0.53	8.57	0.06	0.28	4.798	18511	1	49	1	0	0.144612653	0.394674942	297.5517
363	cgl20100906	cgl	2010	9	6	930	0.71	13.49	0.05	0.239	5.816	18511	1	49	1	0	0.144612653	0.394674942	297.5517
364	cgl20100906	cgl	2010	9	6	930	1.26	19.72	0.06	0.186	7.17	18511	1	49	1	0	0.144612653	0.394674942	297.5517
365	cgl20100906	cgl	2010	9	6	930	5.7	41.72	0.14	0.324	4.957	18511	1	49	1	0	0.144612653	0.394674942	297.5517
366	cgl20100906	cgl	2010	9	6	930	0.69	10.18	0.07	0.108	5.538	18511	1	49	1	0	0.144612653	0.394674942	297.5517
367	cgl20100906	cgl	2010	9	6	930	1.11	8.83	0.13	0.402	2.61	18511	1	49	1	0	0.144612653	0.394674942	297.5517
368	cgl20100906	cgl	2010	9	6	930	2.64	16.02	0.16	0.299	4.917	18511	1	49	1	0	0.144612653	0.394674942	297.5517
369	cgl20100906	cgl	2010	9	6	930	0.59	13.11	0.04	0.132	7.127	18511	1	49	1	0	0.144612653	0.394674942	297.5517
370	cgl20100906	cgl	2010	9	6	930	3.67	33.98	0.11	0.312	5.27	18511	1	49	1	0	0.144612653	0.394674942	297.5517
371	cgl20100906	cgl	2010	9	6	930	1.36	10.46	0.13	0.242	5.854	18511	1	49	1	0	0.144612653	0.394674942	297.5517
372	cgl20100906	cgl	2010	9	6	930	0.36	4.7	0.08	0.223	5.002	18511	1	49	1	0	0.144612653	0.394674942	297.5517
373	cgl20100906	cgl	2010	9	6	930	1.89	26.03	0.07	0.236	5.434	18511	1	49	1	0	0.144612653	0.394674942	297.5517
374	cgl20100906	cgl	2010	9	6	930	3.58	33.26	0.11	0.434	4.302	18511	1	49	1	0	0.144612653	0.394674942	297.5517
375	cgl20100906	cgl	2010	9	6	930	1.33	21.33	0.06	0.155	6.117	18511	1	49	1	0	0.144612653	0.394674942	297.5517
376	cgl20100906	cgl	2010	9	6	930	0.67	11.54	0.06	0.206	6.042	18511	1	49	1	0	0.144612653	0.394674942	297.5517
377	cgl20100906	cgl	2010	9	6	930	0.58	8.01	0.07	0.257	4.874	18511	1	49	1	0	0.144612653	0.394674942	297.5517
378	cgl20100906	cgl	2010	9	6	930	5.67	68.08	0.08	0.2	5.649	18511	1	49	1	0	0.144612653	0.394674942	297.5517
379	cgl20100906	cgl	2010	9	6	930	1.69	23.08	0.07	0.193	3.819	18511	1	49	1	0	0.144612653	0.394674942	297.5517
380	cgl20100906	cgl	2010	9	6	930	7.32	113.55	0.06	0.161	3.502	18511	1	49	1	0	0.144612653	0.394674942	297.5517
381	cgl20100906	cgl	2010	9	6	930	2.12	25.05	0.08	0.213	6.203	18511	1	49	1	0	0.144612653	0.394674942	297.5517
382	cgl20100906	cgl	2010	9	6	930	6.79	56.43	0.12	0.334	6.812	18511	1	49	1	0	0.144612653	0.394674942	297.5517
383	cgl20100906	cgl	2010	9	6	930	0.7	6.89	0.1	0.213	5.964	18511	1	49	1	0	0.144612653	0.394674942	297.5517
384	cgl20100906	cgl	2010	9	6	930	0.39	5.87	0.07	0.127	4.102	18511	1	49	1	0	0.144612653	0.394674942	297.5517
385	cgl20100906	cgl	2010	9	6	930	0.81	12.48	0.06	0.12	4.404	18511	1	49	1	0	0.144612653	0.394674942	297.5517
386	cgl20100906	cgl	2010	9	6	930	0.21	2.56	0.08	0.245	3.712	18511	1	49	1	0	0.144612653	0.394674942	297.5517
387	cgl20100906	cgl	2010	9	6	930	0.98	8.16	0.12	0.258	6.706	18511	1	49	1	0	0.144612653	0.394674942	297.5517
388	cgl20100906	cgl	2010	9	6	930	0.63	10.09	0.06	0.146	9.886	18511	1	49	1	0	0.144612653	0.394674942	297.5517
389	cgl20100906	cgl	2010	9	6	930	0.93	9.18	0.1	0.243	10.85	18511	1	49	1	0	0.144612653	0.394674942	297.5517
390	cgl20100906	cgl	2010	9	6	930	1.45	12.59	0.11	0.295	4.419	18511	1	49	1	0	0.144612653	0.394674942	297.5517
391	cgl20100906	cgl	2010	9	6	930	1.68	21.86	0.08	0.343	1.288	18511	1	49	1	0	0.144612653	0.394674942	297.5517
392	cgl20100906	cgl	2010	9	6	930	1.1	17.63	0.06	0.125	5.749	18511	1	49	1	0	0.144612653	0.394674942	297.5517
393	cgl20100906	cgl	2010	9	6	930	0.29	7.93	0.04	0.135	6.651	18511	1	49	1	0	0.144612653	0.394674942	297.5517
394	cgl20100906	cgl	2010	9	6	930	1.09	18.42	0.06	0.158	8.922	18511	1	49	1	0	0.144612653	0.394674942	297.5517
395	cgl20100906	cgl	2010	9	6	930	2.19	18.43	0.12	0.195	6.584	18511	1	49	1	0	0.144612653	0.394674942	297.5517
396	cgl20100906	cgl	2010	9	6	930	2.31	27.34	0.08	0.208	2.618	18511	1	49	1	0	0.144612653	0.394674942	297.5517
397	cgl20100906	cgl	2010	9	6	930	0.64	11.33	0.06	0.135	8.922	18511	1	49	1	0	0.144612653	0.394674942	297.5517
398	cgl20100906	cgl	2010	9	6	930	1.02	12.57	0.08	0.172	2.989	18511	1	49	1	0	0.144612653	0.394674942	297.5517
399	cgl20100906	cgl	2010	9	6	930	0.67	8.4	0.08	0.178	7.535	18511	1	49	1	0	0.144612653	0.394674942	297.5517
400	cgl20100906	cgl	2010	9	6	930	1.01	7.71	0.13	0.286	4.083	18511	1	49	1	0	0.144612653	0.394674942	297.5517
401	cgl20100906	cgl	2010	9	6	930	0.74	10.08	0.07	0.196	3.755	18511	1	49	1	0	0.144612653	0.394674942	297.5517
402	cgl20100906	cgl	2010	9	6	930	4.86	77.6	0.06	0.154	3.345	18511	1	49	1	0	0.144612653	0.394674942	297.5517
403	cgl20100906	cgl	2010	9	6	930	1.31	14.57	0.09	0.151	3.105	18511	1	49	1	0	0.144612653	0.394674942	297.5517
404	cgl20100906	cgl	2010	9	6	930	1.23	19.24	0.06	0.157	4.141	18511	1	49	1	0	0.144612653	0.394674942	297.5517
405	cgl20100906	cgl	2010	9	6	930	1.27	17.78	0.07	0.216	2.238	18511	1	49	1	0	0.144612653	0.394674942	297.5517
406	cgl20100906	cgl	2010	9	6	930	0.63	9.74	0.06	0.282	7.354	18511	1	49	1	0	0.144612653	0.394674942	297.5517
407	cgl20100906	cgl	2010	9	6	930	0.05	0.71	0.07	0.335	5.301	18511	1	49	1	0	0.144612653	0.394674942	297.5517
408	cgl20100906	cgl	2010	9	6	930	0.06	1.15	0.06	0.288	7.348	18511	1	49	1	0	0.144612653	0.394674942	297.5517
409	cgl20100906	cgl	2010	9	6	930	0.05	1.02	0.05	0.325	8.66	18511	1	49	1	0	0.144612653	0.394674942	297.5517
410	cgl20100906	cgl	2010	9	6	930	0.04	0.75	0.06	0.375	3.361	18511	1	49	1	0	0.144612653	0.394674942	297.5517
411	cgl20100906	cgl	2010	9	6	930	0.05	0.45	0.11	0.31	9.248	18511	1	49	1	0	0.144612653	0.394674942	297.5517
412	cgl20100906	cgl	2010	9	6	930	0.04	0.84	0.05	0.208	3.73	18511	1	49	1	0	0.144612653	0.394674942	297.5517
413	cgl20100906	cgl	2010	9	6	930	0.11	1.58	0.07	0.336	11.697	18511	1	49	1	0	0.144612653	0.394674942	297.5517
414	cgl20100906	cgl	2010	9	6	930	0.31	6.45	0.05	0.199	15.941	18511	1	49	1	0	0.144612653	0.394674942	297.5517
415	cgl20100906	cgl	2010	9	6	930	0.78	15.69	0.05	0.16	4.088	18511	1	49	1	0	0.144612653	0.394674942	297.5517
416	cgl20100906	cgl	2010	9	6	930	1.01	8.68	0.12	0.487	2.679	18511	1	49	1	0	0.144612653	0.394674942	297.5517
417	cgl20100906	cgl	2010	9	6	930	0.67	7.45	0.09	0.341	3.887	18511	1	49	1	0	0.144612653	0.394674942	297.5517
418	cgl20100906	cgl	2010	9	6	930	1	8.14	0.12	0.367	6.086	18511	1	49	1	0	0.144612653	0.394674942	297.5517
419	csl20080602	csl	2008	6	2	840	0.28	1.35	0.2	0.123	2.468	17685	1	22	0	0	0.148867377	0.329594871	170.8233
420	csl20080602	csl	2008	6	2	840	0.59	2.26	0.26	0.344	4.333	17685	1	22	0	0	0.148867377	0.329594871	170.8233
421	csl20080602	csl	2008	6	2	840	1.06	6.27	0.17	0.274	4.862	17685	1	22	0	0	0.148867377	0.329594871	170.8233
422	csl20080602	csl	2008	6	2	840	0.11	0.79	0.14	0.272	5.024	17685	1	22	0	0	0.148867377	0.329594871	170.8233
423	csl20080602	csl	2008	6	2	840	0.18	0.63	0.29	0.32	4.033	17685	1	22	0	0	0.148867377	0.329594871	170.8233
424	csl20080602	csl	2008	6	2	840	0.08	0.68	0.12	0.255	3.868	17685	1	22	0	0	0.148867377	0.329594871	170.8233
425	csl20080602	csl	2008	6	2	840	0.33	1.2	0.27	0.311	5.054	17685	1	22	0	0	0.148867377	0.329594871	170.8233
426	csl20080602	csl	2008	6	2	840	0.31	1.45	0.21	0.312	5.646	17685	1	22	0	0	0.148867377	0.329594871	170.8233
427	csl20080602	csl	2008	6	2	840	0.12	0.58	0.21	0.299	5.235	17685	1	22	0	0	0.148867377	0.329594871	170.8233
428	csl20080602	csl	2008	6	2	840	0.13	0.5	0.27	0.234	4.759	17685	1	22	0	0	0.148867377	0.329594871	170.8233
429	csl20080602	csl	2008	6	2	840	0.36	1.77	0.2	0.455	5.417	17685	1	22	0	0	0.148867377	0.329594871	170.8233
430	csl20080602	csl	2008	6	2	840	0.23	0.96	0.24	0.27	4.117	17685	1	22	0	0	0.148867377	0.329594871	170.8233
431	csl20080602	csl	2008	6	2	840	0.44	1.23	0.36	0.362	3.717	17685	1	22	0	0	0.148867377	0.329594871	170.8233
432	csl20080602	csl	2008	6	2	840	0.13	0.55	0.24	0.271	4.255	17685	1	22	0	0	0.148867377	0.329594871	170.8233
433	csl20080929	csl	2008	9	29	847	0.69	4.86	0.14	0.25	2.718	17804	1	19	0	0	0.12114186	0.45927865	180.897
434	csl20080929	csl	2008	9	29	847	0.58	5.01	0.12	0.308	11.879	17804	1	19	0	0	0.12114186	0.45927865	180.897
435	csl20080929	csl	2008	9	29	847	0.25	1.09	0.23	0.334	5.936	17804	1	19	0	0	0.12114186	0.45927865	180.897
436	csl20080929	csl	2008	9	29	847	1.08	10.03	0.11	0.197	1.859	17804	1	19	0	0	0.12114186	0.45927865	180.897
437	csl20080929	csl	2008	9	29	847	0.28	1.55	0.18	0.27	4.531	17804	1	19	0	0	0.12114186	0.45927865	180.897
438	csl20080929	csl	2008	9	29	847	3.48	25.44	0.14	0.253	5.263	17804	1	19	0	0	0.12114186	0.45927865	180.897
439	csl20080929	csl	2008	9	29	847	1.45	8.45	0.17	0.293	4.168	17804	1	19	0	0	0.12114186	0.45927865	180.897
440	csl20080929	csl	2008	9	29	847	0.63	3.95	0.16	0.221	2.678	17804	1	19	0	0	0.12114186	0.45927865	180.897
441	csl20080929	csl	2008	9	29	847	1.81	14.45	0.13	0.212	2.761	17804	1	19	0	0	0.12114186	0.45927865	180.897
442	csl20080929	csl	2008	9	29	847	1.12	5.29	0.21	0.254	1.999	17804	1	19	0	0	0.12114186	0.45927865	180.897
443	csl20090113	csl	2009	1	13	855	0.07	0.4	0.17	0.481	5.747	17910	1	15	0	124.7	0.109895243	0.414564587	333.2144
444	csl20090113	csl	2009	1	13	855	0.6	5.35	0.11	0.197	2.16	17910	1	15	0	124.7	0.109895243	0.414564587	333.2144
445	csl20090113	csl	2009	1	13	855	0.17	0.87	0.2	0.318	7.763	17910	1	15	0	124.7	0.109895243	0.414564587	333.2144
446	csl20090113	csl	2009	1	13	855	0.07	0.37	0.18	0.452	4.003	17910	1	15	0	124.7	0.109895243	0.414564587	333.2144
447	csl20090113	csl	2009	1	13	855	0.51	3.23	0.16	0.282	5.251	17910	1	15	0	124.7	0.109895243	0.414564587	333.2144
448	csl20090113	csl	2009	1	13	855	0.3	1.92	0.15	0.307	4.519	17910	1	15	0	124.7	0.109895243	0.414564587	333.2144
449	csl20090113	csl	2009	1	13	855	0.34	2.48	0.14	0.298	4.318	17910	1	15	0	124.7	0.109895243	0.414564587	333.2144
450	csl20090113	csl	2009	1	13	855	0.22	1.2	0.19	0.305	3.547	17910	1	15	0	124.7	0.109895243	0.414564587	333.2144
451	csl20090113	csl	2009	1	13	855	0.07	0.53	0.13	0.242	5.25	17910	1	15	0	124.7	0.109895243	0.414564587	333.2144
452	csl20090128	csl	2009	1	28	1020	0.13	0.77	0.17	0.373	6.127	17925	1	15	0	12.2	0.048952364	0.31350136	288.4699
453	csl20090128	csl	2009	1	28	1020	0.09	0.57	0.16	0.268	3.841	17925	1	15	0	12.2	0.048952364	0.31350136	288.4699
454	csl20090128	csl	2009	1	28	1020	0.11	0.9	0.13	0.288	2.197	17925	1	15	0	12.2	0.048952364	0.31350136	288.4699
455	csl20090128	csl	2009	1	28	1020	0.13	0.84	0.16	0.45	4.38	17925	1	15	0	12.2	0.048952364	0.31350136	288.4699
456	csl20090204	csl	2009	2	4	1115	0.04	0.41	0.09	0.291	8.747	17932	1	15	0	31.3	0.094745422	0.334321408	303.3437
457	csl20090204	csl	2009	2	4	1115	0.38	1.89	0.2	0.372	14.582	17932	1	15	0	31.3	0.094745422	0.334321408	303.3437
458	csl20090204	csl	2009	2	4	1115	0.38	2.77	0.14	0.43	4.175	17932	1	15	0	31.3	0.094745422	0.334321408	303.3437
459	csl20090204	csl	2009	2	4	1115	0.14	1.39	0.1	0.309	16.461	17932	1	15	0	31.3	0.094745422	0.334321408	303.3437
460	csl20090204	csl	2009	2	4	1115	0.18	1.53	0.12	0.326	11.259	17932	1	15	0	31.3	0.094745422	0.334321408	303.3437
461	csl20090204	csl	2009	2	4	1115	0.01	0.17	0.08	0.238	6.309	17932	1	15	0	31.3	0.094745422	0.334321408	303.3437
462	csl20090204	csl	2009	2	4	1115	0.03	0.31	0.1	0.259	13.645	17932	1	15	0	31.3	0.094745422	0.334321408	303.3437
463	csl20090204	csl	2009	2	4	1115	1.08	4.56	0.24	0.449	6.534	17932	1	15	0	31.3	0.094745422	0.334321408	303.3437
464	csl20090204	csl	2009	2	4	1115	0.03	0.23	0.12	0.294	6.71	17932	1	15	0	31.3	0.094745422	0.334321408	303.3437
465	csl20090204	csl	2009	2	4	1115	0.03	0.17	0.19	0.38	8.958	17932	1	15	0	31.3	0.094745422	0.334321408	303.3437
466	csl20090204	csl	2009	2	4	1115	0.22	1.5	0.15	0.27	13.973	17932	1	15	0	31.3	0.094745422	0.334321408	303.3437
467	csl20090204	csl	2009	2	4	1115	0.04	0.23	0.17	0.351	4.861	17932	1	15	0	31.3	0.094745422	0.334321408	303.3437
468	csl20090204	csl	2009	2	4	1115	0.05	0.41	0.12	0.359	10.976	17932	1	15	0	31.3	0.094745422	0.334321408	303.3437
469	csl20090204	csl	2009	2	4	1115	0.09	0.38	0.25	0.279	2.99	17932	1	15	0	31.3	0.094745422	0.334321408	303.3437
470	csl20090204	csl	2009	2	4	1115	0.03	0.21	0.14	0.223	4.438	17932	1	15	0	31.3	0.094745422	0.334321408	303.3437
471	csl20090319	csl	2009	3	19	755	0.02	0.21	0.09	0.227	5.519	17975	1	26	0	77.7	0.053448367	0.36678767	273.4113
472	csl20090319	csl	2009	3	19	755	0.02	0.16	0.14	0.233	8.161	17975	1	26	0	77.7	0.053448367	0.36678767	273.4113
473	csl20090319	csl	2009	3	19	755	0.03	0.3	0.12	0.2	4.432	17975	1	26	0	77.7	0.053448367	0.36678767	273.4113
474	csl20090319	csl	2009	3	19	755	0.05	0.36	0.14	0.289	7.615	17975	1	26	0	77.7	0.053448367	0.36678767	273.4113
475	csl20090319	csl	2009	3	19	755	0.02	0.13	0.15	0.374	4.643	17975	1	26	0	77.7	0.053448367	0.36678767	273.4113
476	csl20090319	csl	2009	3	19	755	0.06	0.43	0.13	0.279	4.715	17975	1	26	0	77.7	0.053448367	0.36678767	273.4113
477	csl20090319	csl	2009	3	19	755	0.07	0.66	0.11	0.244	6.784	17975	1	26	0	77.7	0.053448367	0.36678767	273.4113
478	csl20090319	csl	2009	3	19	755	0.02	0.2	0.1	0.219	9.975	17975	1	26	0	77.7	0.053448367	0.36678767	273.4113
479	csl20090319	csl	2009	3	19	755	0.02	0.13	0.14	0.36	3.214	17975	1	26	0	77.7	0.053448367	0.36678767	273.4113
480	csl20090319	csl	2009	3	19	755	0.05	0.57	0.09	0.207	6.62	17975	1	26	0	77.7	0.053448367	0.36678767	273.4113
481	csl20090330	csl	2009	3	30	845	0.02	0.26	0.1	0.515	6.396	17986	1	26	0	0	0.070038961	0.291313229	308.9145
482	csl20090330	csl	2009	3	30	845	0.17	0.68	0.24	0.381	5.116	17986	1	26	0	0	0.070038961	0.291313229	308.9145
483	csl20090330	csl	2009	3	30	845	0.22	1.82	0.12	0.325	11.306	17986	1	26	0	0	0.070038961	0.291313229	308.9145
484	csl20090330	csl	2009	3	30	845	0.14	0.85	0.17	0.413	6.683	17986	1	26	0	0	0.070038961	0.291313229	308.9145
485	csl20090330	csl	2009	3	30	845	0.11	0.56	0.19	0.343	10.575	17986	1	26	0	0	0.070038961	0.291313229	308.9145
486	csl20090330	csl	2009	3	30	845	0.54	2.79	0.19	0.314	9.867	17986	1	26	0	0	0.070038961	0.291313229	308.9145
487	csl20090330	csl	2009	3	30	845	0.22	1.18	0.19	0.443	11.237	17986	1	26	0	0	0.070038961	0.291313229	308.9145
488	csl20090330	csl	2009	3	30	845	0.14	0.82	0.17	0.361	14.491	17986	1	26	0	0	0.070038961	0.291313229	308.9145
489	csl20090330	csl	2009	3	30	845	0.11	0.68	0.17	0.31	6.91	17986	1	26	0	0	0.070038961	0.291313229	308.9145
490	csl20090330	csl	2009	3	30	845	0.21	1.78	0.12	0.318	8.234	17986	1	26	0	0	0.070038961	0.291313229	308.9145
491	csl20090330	csl	2009	3	30	845	0.03	0.3	0.12	0.284	5.449	17986	1	26	0	0	0.070038961	0.291313229	308.9145
492	csl20090330	csl	2009	3	30	845	0.04	0.16	0.23	0.336	13.196	17986	1	26	0	0	0.070038961	0.291313229	308.9145
493	csl20090414	csl	2009	4	14	840	0.08	0.17	0.49	0.577	12.363	18001	1	29	0	0	0.23497517	0.246592794	239.5046
494	csl20090414	csl	2009	4	14	840	0.12	0.23	0.53	0.518	5.532	18001	1	29	0	0	0.23497517	0.246592794	239.5046
495	csl20090414	csl	2009	4	14	840	0.04	0.27	0.17	0.527	7.136	18001	1	29	0	0	0.23497517	0.246592794	239.5046
496	csl20090414	csl	2009	4	14	840	0.07	0.28	0.25	0.28	2.344	18001	1	29	0	0	0.23497517	0.246592794	239.5046
497	csl20090414	csl	2009	4	14	840	0.03	0.18	0.16	0.551	4.928	18001	1	29	0	0	0.23497517	0.246592794	239.5046
498	csl20090414	csl	2009	4	14	840	0.01	0.11	0.12	0.589	4.113	18001	1	29	0	0	0.23497517	0.246592794	239.5046
499	csl20090414	csl	2009	4	14	840	0.04	0.09	0.42	0.661	2.677	18001	1	29	0	0	0.23497517	0.246592794	239.5046
500	csl20090414	csl	2009	4	14	840	0.01	0.18	0.07	0.567	8.679	18001	1	29	0	0	0.23497517	0.246592794	239.5046
501	csl20090414	csl	2009	4	14	840	0.02	0.24	0.1	0.409	14.64	18001	1	29	0	0	0.23497517	0.246592794	239.5046
502	csl20090414	csl	2009	4	14	840	0.04	0.15	0.24	0.504	12.179	18001	1	29	0	0	0.23497517	0.246592794	239.5046
503	csl20090414	csl	2009	4	14	840	0.04	0.16	0.25	0.604	4.525	18001	1	29	0	0	0.23497517	0.246592794	239.5046
504	csl20090414	csl	2009	4	14	840	0.07	0.17	0.44	0.569	6.224	18001	1	29	0	0	0.23497517	0.246592794	239.5046
505	csl20090414	csl	2009	4	14	840	0.11	0.39	0.29	0.493	3.063	18001	1	29	0	0	0.23497517	0.246592794	239.5046
506	csl20090414	csl	2009	4	14	840	0.12	0.27	0.46	0.413	11.604	18001	1	29	0	0	0.23497517	0.246592794	239.5046
507	csl20090414	csl	2009	4	14	840	0.03	0.07	0.37	0.588	5.917	18001	1	29	0	0	0.23497517	0.246592794	239.5046
508	csl20090417	csl	2009	4	17	930	0.04	0.42	0.1	0.207	6.546	18004	1	29	0	0	0.112119835	0.344436391	266.1781
509	csl20090417	csl	2009	4	17	930	0.05	0.44	0.11	0.295	5.543	18004	1	29	0	0	0.112119835	0.344436391	266.1781
510	csl20090417	csl	2009	4	17	930	0.08	0.67	0.12	0.251	6.564	18004	1	29	0	0	0.112119835	0.344436391	266.1781
511	csl20090417	csl	2009	4	17	930	0.08	0.54	0.14	0.337	2.497	18004	1	29	0	0	0.112119835	0.344436391	266.1781
512	csl20090417	csl	2009	4	17	930	0.39	2.23	0.17	0.35	2.868	18004	1	29	0	0	0.112119835	0.344436391	266.1781
513	csl20090417	csl	2009	4	17	930	0.01	0.14	0.08	0.4	12.699	18004	1	29	0	0	0.112119835	0.344436391	266.1781
514	csl20090417	csl	2009	4	17	930	0.06	0.29	0.19	0.4	8.221	18004	1	29	0	0	0.112119835	0.344436391	266.1781
515	csl20090417	csl	2009	4	17	930	0.01	0.04	0.16	0.559	6.091	18004	1	29	0	0	0.112119835	0.344436391	266.1781
516	csl20090417	csl	2009	4	17	930	0.01	0.07	0.2	0.359	6.906	18004	1	29	0	0	0.112119835	0.344436391	266.1781
517	csl20090417	csl	2009	4	17	930	0.01	0.04	0.28	0.389	2.099	18004	1	29	0	0	0.112119835	0.344436391	266.1781
518	csl20090417	csl	2009	4	17	930	0.11	0.94	0.12	0.305	8.02	18004	1	29	0	0	0.112119835	0.344436391	266.1781
519	csl20090417	csl	2009	4	17	930	0.01	0.07	0.18	0.368	6.298	18004	1	29	0	0	0.112119835	0.344436391	266.1781
520	csl20090417	csl	2009	4	17	930	0.08	0.73	0.11	0.228	6.515	18004	1	29	0	0	0.112119835	0.344436391	266.1781
521	csl20090417	csl	2009	4	17	930	0.04	0.46	0.09	0.209	8.856	18004	1	29	0	0	0.112119835	0.344436391	266.1781
522	csl20090417	csl	2009	4	17	930	0.37	1.39	0.27	0.227	9.29	18004	1	29	0	0	0.112119835	0.344436391	266.1781
523	csl20090418	csl	2009	4	18	843	0.03	0.06	0.62	0.354	1.165	18005	1	29	0	0	0.162156639	0.351473362	155.2063
524	csl20090418	csl	2009	4	18	843	0.01	0.03	0.49	0.624	4.593	18005	1	29	0	0	0.162156639	0.351473362	155.2063
525	csl20090418	csl	2009	4	18	843	0.18	0.3	0.6	0.562	2.473	18005	1	29	0	0	0.162156639	0.351473362	155.2063
526	csl20090418	csl	2009	4	18	843	0.02	0.04	0.56	0.557	5.238	18005	1	29	0	0	0.162156639	0.351473362	155.2063
527	csl20090418	csl	2009	4	18	843	0.04	0.11	0.37	0.469	7.418	18005	1	29	0	0	0.162156639	0.351473362	155.2063
528	csl20090418	csl	2009	4	18	843	0.01	0.02	0.51	0.536	3.873	18005	1	29	0	0	0.162156639	0.351473362	155.2063
529	csl20090418	csl	2009	4	18	843	0.02	0.06	0.4	0.579	4.797	18005	1	29	0	0	0.162156639	0.351473362	155.2063
530	csl20090418	csl	2009	4	18	843	0.01	0.03	0.5	0.606	3.208	18005	1	29	0	0	0.162156639	0.351473362	155.2063
531	csl20090418	csl	2009	4	18	843	0.01	0.02	0.59	0.411	4.157	18005	1	29	0	0	0.162156639	0.351473362	155.2063
532	csl20090418	csl	2009	4	18	843	0.09	0.19	0.46	0.384	5.336	18005	1	29	0	0	0.162156639	0.351473362	155.2063
533	csl20090418	csl	2009	4	18	843	0.02	0.03	0.56	0.524	4.43	18005	1	29	0	0	0.162156639	0.351473362	155.2063
534	csl20090418	csl	2009	4	18	843	0.01	0.02	0.54	0.347	3.484	18005	1	29	0	0	0.162156639	0.351473362	155.2063
535	csl20090418	csl	2009	4	18	843	0.49	2.83	0.17	0.429	5.632	18005	1	29	0	0	0.162156639	0.351473362	155.2063
536	csl20090418	csl	2009	4	18	843	0	0.01	0.49	0.493	5.055	18005	1	29	0	0	0.162156639	0.351473362	155.2063
537	csl20090418	csl	2009	4	18	843	0.03	0.05	0.6	0.446	1.829	18005	1	29	0	0	0.162156639	0.351473362	155.2063
538	csl20090502	csl	2009	5	2	847	0.24	0.45	0.54	0.819	2.968	18019	1	29	0	0	0.196890347	0.324697293	228.5503
539	csl20090502	csl	2009	5	2	847	0.36	1.12	0.32	0.596	4.998	18019	1	29	0	0	0.196890347	0.324697293	228.5503
540	csl20090502	csl	2009	5	2	847	0.57	1.17	0.49	0.864	9.188	18019	1	29	0	0	0.196890347	0.324697293	228.5503
541	csl20090502	csl	2009	5	2	847	0.16	0.37	0.42			18019	1	29	0	0	0.196890347	0.324697293	228.5503
542	csl20090502	csl	2009	5	2	847	0.03	0.07	0.48	0.145	2.418	18019	1	29	0	0	0.196890347	0.324697293	228.5503
543	csl20090502	csl	2009	5	2	847	0.11	0.4	0.27	0.682	4.327	18019	1	29	0	0	0.196890347	0.324697293	228.5503
544	csl20090502	csl	2009	5	2	847	0.25	0.53	0.47			18019	1	29	0	0	0.196890347	0.324697293	228.5503
545	csl20090502	csl	2009	5	2	847	0.14	0.45	0.31	0.769	5.6	18019	1	29	0	0	0.196890347	0.324697293	228.5503
546	csl20090502	csl	2009	5	2	847	0.05	0.18	0.3	0.795	3.718	18019	1	29	0	0	0.196890347	0.324697293	228.5503
547	csl20090502	csl	2009	5	2	847	0.1	0.26	0.39	0.377	4.731	18019	1	29	0	0	0.196890347	0.324697293	228.5503
548	csl20090502	csl	2009	5	2	847	0.33	0.79	0.41	0.489	7.061	18019	1	29	0	0	0.196890347	0.324697293	228.5503
549	csl20090502	csl	2009	5	2	847	0.28	0.58	0.49	0.153	4.137	18019	1	29	0	0	0.196890347	0.324697293	228.5503
550	csl20090502	csl	2009	5	2	847	0.21	0.56	0.37	0.811	8.561	18019	1	29	0	0	0.196890347	0.324697293	228.5503
551	csl20090502	csl	2009	5	2	847	0.23	0.45	0.52	0.414	4.396	18019	1	29	0	0	0.196890347	0.324697293	228.5503
552	csl20090502	csl	2009	5	2	847	0.04	0.2	0.23			18019	1	29	0	0	0.196890347	0.324697293	228.5503
553	csl20090522	csl	2009	5	22	900	0.08	0.41	0.19	0.34	9.405	18039	1	31	0	0	0.110976794	0.361606851	169.8845
554	csl20090522	csl	2009	5	22	900	0.06	0.52	0.12	0.532	8.456	18039	1	31	0	0	0.110976794	0.361606851	169.8845
555	csl20090522	csl	2009	5	22	900	0.12	0.73	0.16	0.293	7.355	18039	1	31	0	0	0.110976794	0.361606851	169.8845
556	csl20090522	csl	2009	5	22	900	0.18	0.53	0.33	0.57	7.378	18039	1	31	0	0	0.110976794	0.361606851	169.8845
557	csl20090522	csl	2009	5	22	900	0.39	1.52	0.26	0.32	5.398	18039	1	31	0	0	0.110976794	0.361606851	169.8845
558	csl20090522	csl	2009	5	22	900	0.12	0.52	0.24	0.323	7.817	18039	1	31	0	0	0.110976794	0.361606851	169.8845
559	csl20090522	csl	2009	5	22	900	0.35	1.98	0.18	0.317	4.027	18039	1	31	0	0	0.110976794	0.361606851	169.8845
560	csl20090605	csl	2009	6	5	915	0.47	1.83	0.26	0.557	2.683	18053	1	32	0	0	0.069463963	0.392371733	183.1008
561	csl20090605	csl	2009	6	5	915	0.11	0.38	0.29	0.562	2.244	18053	1	32	0	0	0.069463963	0.392371733	183.1008
562	csl20090605	csl	2009	6	5	915	0.04	0.16	0.26	0.413	1.294	18053	1	32	0	0	0.069463963	0.392371733	183.1008
563	csl20090605	csl	2009	6	5	915	0.16	0.53	0.31	0.456	5.861	18053	1	32	0	0	0.069463963	0.392371733	183.1008
564	csl20090605	csl	2009	6	5	915	0.41	1.35	0.31	0.114	1.638	18053	1	32	0	0	0.069463963	0.392371733	183.1008
565	csl20090626	csl	2009	6	26	1000	0.07	0.23	0.28	0.367	5.193	18074	1	32	0	0	0.130166965	0.415899631	181.4601
566	csl20090626	csl	2009	6	26	1000	0.05	0.15	0.33	0.305	5.791	18074	1	32	0	0	0.130166965	0.415899631	181.4601
567	csl20090626	csl	2009	6	26	1000	0.09	0.48	0.19	0.352	5.136	18074	1	32	0	0	0.130166965	0.415899631	181.4601
568	csl20090626	csl	2009	6	26	1000	0.02	0.17	0.14	0.187	4.392	18074	1	32	0	0	0.130166965	0.415899631	181.4601
569	csl20090626	csl	2009	6	26	1000	0.04	0.17	0.23	0.214	8.172	18074	1	32	0	0	0.130166965	0.415899631	181.4601
570	csl20090626	csl	2009	6	26	1000	0.13	0.41	0.33	0.322	5.803	18074	1	32	0	0	0.130166965	0.415899631	181.4601
571	csl20090626	csl	2009	6	26	1000	0.17	0.91	0.18	0.38	6.238	18074	1	32	0	0	0.130166965	0.415899631	181.4601
572	csl20090626	csl	2009	6	26	1000	0.48	1.37	0.35	0.409	3.665	18074	1	32	0	0	0.130166965	0.415899631	181.4601
573	csl20090626	csl	2009	6	26	1000	0.85	2.32	0.37	0.397	4.105	18074	1	32	0	0	0.130166965	0.415899631	181.4601
574	csl20090626	csl	2009	6	26	1000	0.16	0.33	0.47	0.454	10.347	18074	1	32	0	0	0.130166965	0.415899631	181.4601
575	csl20090626	csl	2009	6	26	1000	0.06	0.18	0.36	0.248	6.599	18074	1	32	0	0	0.130166965	0.415899631	181.4601
576	csl20090626	csl	2009	6	26	1000	0.04	0.07	0.53	0.55	7.119	18074	1	32	0	0	0.130166965	0.415899631	181.4601
577	csl20090626	csl	2009	6	26	1000	0.13	0.48	0.26	0.547	4.945	18074	1	32	0	0	0.130166965	0.415899631	181.4601
578	csl20090626	csl	2009	6	26	1000	0.34	0.94	0.36	0.42	3.823	18074	1	32	0	0	0.130166965	0.415899631	181.4601
579	csl20090626	csl	2009	6	26	1000	0.04	0.11	0.36	0.503	7.015	18074	1	32	0	0	0.130166965	0.415899631	181.4601
580	csl20090627	csl	2009	6	27	1040	0.13	0.31	0.41	0.367	2.473	18075	1	32	0	0	0.099345726	0.441083005	189.3373
581	csl20090627	csl	2009	6	27	1040	0.16	0.24	0.7	0.359	3.515	18075	1	32	0	0	0.099345726	0.441083005	189.3373
582	csl20090627	csl	2009	6	27	1040	0.11	0.38	0.28	0.389	4.758	18075	1	32	0	0	0.099345726	0.441083005	189.3373
583	csl20090627	csl	2009	6	27	1040	0.06	0.17	0.38	0.249	5.869	18075	1	32	0	0	0.099345726	0.441083005	189.3373
584	csl20090627	csl	2009	6	27	1040	0.13	0.25	0.53	0.263	6.602	18075	1	32	0	0	0.099345726	0.441083005	189.3373
585	csl20090627	csl	2009	6	27	1040	0.17	1.06	0.16	0.221	4.753	18075	1	32	0	0	0.099345726	0.441083005	189.3373
586	csl20090627	csl	2009	6	27	1040	0.03	0.11	0.27	0.29	4.484	18075	1	32	0	0	0.099345726	0.441083005	189.3373
587	csl20090627	csl	2009	6	27	1040	0.23	0.73	0.31	0.249	4.317	18075	1	32	0	0	0.099345726	0.441083005	189.3373
588	csl20090627	csl	2009	6	27	1040	0.19	0.41	0.48	0.248	3.237	18075	1	32	0	0	0.099345726	0.441083005	189.3373
589	csl20090627	csl	2009	6	27	1040	0.13	0.32	0.42	0.434	3.614	18075	1	32	0	0	0.099345726	0.441083005	189.3373
590	csl20090627	csl	2009	6	27	1040	0.04	0.22	0.19	0.152	7.792	18075	1	32	0	0	0.099345726	0.441083005	189.3373
591	csl20090627	csl	2009	6	27	1040	0.04	0.06	0.65	0.357	2.033	18075	1	32	0	0	0.099345726	0.441083005	189.3373
592	csl20090627	csl	2009	6	27	1625	0.05	0.41	0.12	0.331	3.988	18075	1	32	0	0	0.099345726	0.441083005	189.3373
593	csl20090629	csl	2009	6	29	855	0.06	0.21	0.3	0.477	2.966	18077	1	32	0	0	0.230297912	0.29938692	206.1962
594	csl20090629	csl	2009	6	29	855	0.09	0.37	0.24	0.385	3.531	18077	1	32	0	0	0.230297912	0.29938692	206.1962
595	csl20090630	csl	2009	6	30	1050	0.19	0.85	0.22	0.209	3.557	18078	1	32	0	0	0.235263298	0.317162909	191.1456
596	csl20090630	csl	2009	6	30	1050	0.11	0.39	0.28	0.303	2.793	18078	1	32	0	0	0.235263298	0.317162909	191.1456
597	csl20090630	csl	2009	6	30	1050	0.03	0.22	0.16	0.326	5.11	18078	1	32	0	0	0.235263298	0.317162909	191.1456
598	csl20090630	csl	2009	6	30	1050	0.03	0.1	0.27	0.314	3.316	18078	1	32	0	0	0.235263298	0.317162909	191.1456
599	csl20090630	csl	2009	6	30	1050	0.38	1.26	0.3	0.28	4.12	18078	1	32	0	0	0.235263298	0.317162909	191.1456
600	csl20090630	csl	2009	6	30	1050	0.09	0.46	0.2	0.331	3.773	18078	1	32	0	0	0.235263298	0.317162909	191.1456
601	csl20090630	csl	2009	6	30	1050	0.06	0.14	0.4	0.363	5.958	18078	1	32	0	0	0.235263298	0.317162909	191.1456
602	csl20090630	csl	2009	6	30	1050	0.11	0.36	0.3	0.229	4.906	18078	1	32	0	0	0.235263298	0.317162909	191.1456
603	csl20090630	csl	2009	6	30	1050	0.3	1.42	0.21	0.206	4.079	18078	1	32	0	0	0.235263298	0.317162909	191.1456
604	csl20090630	csl	2009	6	30	1050	0.4	0.86	0.47	0.424	4.534	18078	1	32	0	0	0.235263298	0.317162909	191.1456
605	csl20090630	csl	2009	6	30	1050	0.18	0.55	0.34	0.253	2.958	18078	1	32	0	0	0.235263298	0.317162909	191.1456
606	csl20090630	csl	2009	6	30	1050	0.12	0.31	0.39	0.431	2.057	18078	1	32	0	0	0.235263298	0.317162909	191.1456
607	csl20090714	csl	2009	7	14	1100	0.02	0.09	0.19	0.437	2.922	18092	1	31	0	0	0.057757051	0.208467369	151.9492
608	csl20090714	csl	2009	7	14	1100	0.3	1.13	0.26	0.51	4.536	18092	1	31	0	0	0.057757051	0.208467369	151.9492
609	csl20090714	csl	2009	7	14	1100	0.02	0.08	0.22	0.254	3.623	18092	1	31	0	0	0.057757051	0.208467369	151.9492
610	csl20090714	csl	2009	7	14	1100	0.1	0.32	0.33	0.435	2.719	18092	1	31	0	0	0.057757051	0.208467369	151.9492
611	csl20090714	csl	2009	7	14	1100	0.04	0.14	0.31	0.448	2.094	18092	1	31	0	0	0.057757051	0.208467369	151.9492
612	csl20090714	csl	2009	7	14	1100	0.01	0.08	0.18	0.282	4.423	18092	1	31	0	0	0.057757051	0.208467369	151.9492
613	csl20090714	csl	2009	7	14	1100	0.02	0.1	0.23	0.315	3.934	18092	1	31	0	0	0.057757051	0.208467369	151.9492
614	csl20090714	csl	2009	7	14	1100	0.02	0.06	0.26	0.414	2.244	18092	1	31	0	0	0.057757051	0.208467369	151.9492
615	csl20090714	csl	2009	7	14	1100	0.15	0.46	0.33	0.301	4.293	18092	1	31	0	0	0.057757051	0.208467369	151.9492
616	csl20090714	csl	2009	7	14	1100	0.3	1.09	0.27	0.445	3.238	18092	1	31	0	0	0.057757051	0.208467369	151.9492
617	csl20090714	csl	2009	7	14	1100	0.08	0.4	0.21	0.367	5.39	18092	1	31	0	0	0.057757051	0.208467369	151.9492
618	csl20090714	csl	2009	7	14	1100	0.12	0.48	0.25	0.453	4.524	18092	1	31	0	0	0.057757051	0.208467369	151.9492
619	csl20090728	csl	2009	7	28	1215	0.37	0.93	0.4	0.391	3.011	18106	1	31	0	0	0.077349656	0.390267368	303.7438
620	csl20090728	csl	2009	7	28	1215	0.29	1.6	0.18	0.39	3.998	18106	1	31	0	0	0.077349656	0.390267368	303.7438
621	csl20090728	csl	2009	7	28	1215	0.22	2.21	0.1	0.455	4.009	18106	1	31	0	0	0.077349656	0.390267368	303.7438
622	csl20090728	csl	2009	7	28	1215	2.79	8.7	0.32	0.513	1.304	18106	1	31	0	0	0.077349656	0.390267368	303.7438
623	csl20090728	csl	2009	7	28	1215	0.35	1.74	0.2	0.427	4.006	18106	1	31	0	0	0.077349656	0.390267368	303.7438
624	csl20090728	csl	2009	7	28	1215	0.37	1.44	0.26	0.488	4.977	18106	1	31	0	0	0.077349656	0.390267368	303.7438
625	csl20090728	csl	2009	7	28	1215	0.07	0.49	0.15	0.541	2.048	18106	1	31	0	0	0.077349656	0.390267368	303.7438
626	csl20090728	csl	2009	7	28	1215	0.62	3.27	0.19	0.451	1.547	18106	1	31	0	0	0.077349656	0.390267368	303.7438
627	csl20090728	csl	2009	7	28	1215	0.24	1.46	0.16	0.366	3.707	18106	1	31	0	0	0.077349656	0.390267368	303.7438
628	csl20090728	csl	2009	7	28	1215	0.17	1.14	0.15	0.341	3.267	18106	1	31	0	0	0.077349656	0.390267368	303.7438
629	csl20090728	csl	2009	7	28	1215	0.18	1.26	0.14	0.32	7.39	18106	1	31	0	0	0.077349656	0.390267368	303.7438
630	csl20090728	csl	2009	7	28	1215	0.63	5.03	0.13	0.188	1.956	18106	1	31	0	0	0.077349656	0.390267368	303.7438
631	csl20090728	csl	2009	7	28	1215	0.23	1.13	0.2	0.433	2.822	18106	1	31	0	0	0.077349656	0.390267368	303.7438
632	csl20090728	csl	2009	7	28	1215	1.01	4.38	0.23	0.317	2.411	18106	1	31	0	0	0.077349656	0.390267368	303.7438
633	csl20090728	csl	2009	7	28	1215	0.55	1.61	0.34	0.344	3.609	18106	1	31	0	0	0.077349656	0.390267368	303.7438
634	csl20090728	csl	2009	7	28	1215	0.52	2.47	0.21	0.292	4.702	18106	1	31	0	0	0.077349656	0.390267368	303.7438
635	csl20090728	csl	2009	7	28	1215	0.4	1.43	0.28	0.356	6.383	18106	1	31	0	0	0.077349656	0.390267368	303.7438
636	csl20090728	csl	2009	7	28	1215	0.26	1.6	0.16	0.351	5.911	18106	1	31	0	0	0.077349656	0.390267368	303.7438
637	csl20090728	csl	2009	7	28	1215	0.12	0.54	0.22	0.299	3.885	18106	1	31	0	0	0.077349656	0.390267368	303.7438
638	csl20090825	csl	2009	8	25	1015	0.31	2.38	0.13	0.154	3.259	18134	0	27	0	0	0.040596196	0.19115449	147.3896
639	csl20090825	csl	2009	8	25	1015	0.22	2.11	0.11	0.111	4.39	18134	0	27	0	0	0.040596196	0.19115449	147.3896
640	csl20090825	csl	2009	8	25	1015	0.11	0.56	0.2	0.337	3.74	18134	0	27	0	0	0.040596196	0.19115449	147.3896
641	csl20090825	csl	2009	8	25	1015	0.1	0.76	0.14	0.398	3.487	18134	0	27	0	0	0.040596196	0.19115449	147.3896
642	csl20090825	csl	2009	8	25	1015	0.62	3.69	0.17	0.211	4.523	18134	0	27	0	0	0.040596196	0.19115449	147.3896
643	csl20090825	csl	2009	8	25	1015	0.15	0.94	0.15	0.159	3.644	18134	0	27	0	0	0.040596196	0.19115449	147.3896
644	csl20090825	csl	2009	8	25	1015	0.33	2.31	0.14	0.164	3.421	18134	0	27	0	0	0.040596196	0.19115449	147.3896
645	csl20090825	csl	2009	8	25	1015	0.38	1.55	0.24	0.397	5.447	18134	0	27	0	0	0.040596196	0.19115449	147.3896
646	csl20090825	csl	2009	8	25	1015	0.31	1.16	0.27	0.374	3.624	18134	0	27	0	0	0.040596196	0.19115449	147.3896
647	csl20090825	csl	2009	8	25	1015	0.08	0.34	0.23	0.253	6.548	18134	0	27	0	0	0.040596196	0.19115449	147.3896
648	csl20090825	csl	2009	8	25	1015	0.14	0.7	0.2	0.307	4.427	18134	0	27	0	0	0.040596196	0.19115449	147.3896
649	csl20090825	csl	2009	8	25	1015	0.5	2.29	0.22	0.125	1.705	18134	0	27	0	0	0.040596196	0.19115449	147.3896
650	csl20090825	csl	2009	8	25	1015	0.08	0.39	0.21	0.299	3.797	18134	0	27	0	0	0.040596196	0.19115449	147.3896
651	csl20090825	csl	2009	8	25	1015	0.08	0.39	0.2	0.185	2.232	18134	0	27	0	0	0.040596196	0.19115449	147.3896
652	csl20090825	csl	2009	8	25	1015	0.28	1.49	0.19	0.195	2.119	18134	0	27	0	0	0.040596196	0.19115449	147.3896
653	csl20090904	csl	2009	9	4	900	0.55	3.4	0.16	0.258	6.94	18144	1	27	0	0	0.116689423	0.338211396	156.3344
654	csl20090904	csl	2009	9	4	900	0.11	1.03	0.11	0.166	1.732	18144	1	27	0	0	0.116689423	0.338211396	156.3344
655	csl20090904	csl	2009	9	4	900	0.13	0.5	0.25	0.361	5.767	18144	1	27	0	0	0.116689423	0.338211396	156.3344
656	csl20090904	csl	2009	9	4	900	0.31	2.81	0.11	0.231	1.689	18144	1	27	0	0	0.116689423	0.338211396	156.3344
657	csl20090904	csl	2009	9	4	900	1.26	2.47	0.51	0.346	4.475	18144	1	27	0	0	0.116689423	0.338211396	156.3344
658	csl20090904	csl	2009	9	4	900	1.01	4.15	0.24	0.313	5.892	18144	1	27	0	0	0.116689423	0.338211396	156.3344
659	csl20090904	csl	2009	9	4	900	0.82	4.62	0.18	0.257	2.512	18144	1	27	0	0	0.116689423	0.338211396	156.3344
660	csl20090904	csl	2009	9	4	900	0.14	0.41	0.33	0.431	2.981	18144	1	27	0	0	0.116689423	0.338211396	156.3344
661	csl20090904	csl	2009	9	4	900	0.41	1.85	0.22	0.271	6.179	18144	1	27	0	0	0.116689423	0.338211396	156.3344
662	csl20090904	csl	2009	9	4	900	0.28	3.27	0.09	0.173	10.579	18144	1	27	0	0	0.116689423	0.338211396	156.3344
663	csl20090904	csl	2009	9	4	900	1.23	4.54	0.27	0.266	2.422	18144	1	27	0	0	0.116689423	0.338211396	156.3344
664	csl20090904	csl	2009	9	4	900	0.22	1.38	0.16	0.26	4.168	18144	1	27	0	0	0.116689423	0.338211396	156.3344
665	csl20090916	csl	2009	9	16		0.56	2.96	0.19	0.25	4.334	18156	1	27	0	0	0.128534011	0.432476163	172.7694
666	csl20090916	csl	2009	9	16		0.1	0.65	0.16	0.261	12.164	18156	1	27	0	0	0.128534011	0.432476163	172.7694
667	csl20090916	csl	2009	9	16		0.14	1.13	0.12	0.314	5.439	18156	1	27	0	0	0.128534011	0.432476163	172.7694
668	csl20090922	csl	2009	9	22	900	1.07	7.08	0.15	0.303	2.851	18162	1	27	0	0	0.162607048	0.308162427	234.9319
669	csl20090922	csl	2009	9	22	900	0.35	1.26	0.28	0.46	3.408	18162	1	27	0	0	0.162607048	0.308162427	234.9319
670	csl20090922	csl	2009	9	22	900	0.31	1.87	0.17	0.303	2.009	18162	1	27	0	0	0.162607048	0.308162427	234.9319
671	csl20090922	csl	2009	9	22	900	0.12	1.63	0.07	0.667	2.717	18162	1	27	0	0	0.162607048	0.308162427	234.9319
672	csl20090922	csl	2009	9	22	900	0.69	2.43	0.28	0.441	1.329	18162	1	27	0	0	0.162607048	0.308162427	234.9319
673	csl20090922	csl	2009	9	22	900	0.57	1.97	0.29	0.421	4.553	18162	1	27	0	0	0.162607048	0.308162427	234.9319
674	csl20090922	csl	2009	9	22	900	0.18	0.48	0.38	0.309	0.892	18162	1	27	0	0	0.162607048	0.308162427	234.9319
675	csl20090922	csl	2009	9	22	900	0.33	1.85	0.18	0.341	5.905	18162	1	27	0	0	0.162607048	0.308162427	234.9319
676	csl20090922	csl	2009	9	22	900	0.14	0.85	0.16	0.367	2.873	18162	1	27	0	0	0.162607048	0.308162427	234.9319
677	csl20090922	csl	2009	9	22	900	2.16	4.57	0.47	0.441	4.012	18162	1	27	0	0	0.162607048	0.308162427	234.9319
678	csl20090928	csl	2009	9	28	839	0.56	1.64	0.34	0.25	10.792	18168	1	27	0	0	0.116656311	0.461518818	182.7754
679	csl20090928	csl	2009	9	28	839	0.65	3.94	0.16	0.188	8.842	18168	1	27	0	0	0.116656311	0.461518818	182.7754
680	csl20090928	csl	2009	9	28	839	0.37	2.16	0.17	0.311	6.123	18168	1	27	0	0	0.116656311	0.461518818	182.7754
681	csl20090928	csl	2009	9	28	839	0.34	2.14	0.16	0.267	3.388	18168	1	27	0	0	0.116656311	0.461518818	182.7754
682	csl20090928	csl	2009	9	28	839	0.4	2.06	0.19	0.249	4.674	18168	1	27	0	0	0.116656311	0.461518818	182.7754
683	csl20090928	csl	2009	9	28	839	0.21	1.26	0.17	0.236	5.697	18168	1	27	0	0	0.116656311	0.461518818	182.7754
684	csl20090928	csl	2009	9	28	839	0.31	1.81	0.17	0.286	3.433	18168	1	27	0	0	0.116656311	0.461518818	182.7754
685	csl20090928	csl	2009	9	28	839	0.31	2.57	0.12	0.249	5.033	18168	1	27	0	0	0.116656311	0.461518818	182.7754
686	csl20091102	csl	2009	11	2	710	3.42	16.38	0.21	0.28	4.996	18203	0	23	0	0	0.004236178	0.11319926	881.5478
687	csl20091102	csl	2009	11	2	710	2.9	13.21	0.22	0.514	2.067	18203	0	23	0	0	0.004236178	0.11319926	881.5478
688	csl20091102	csl	2009	11	2	710	2.23	8	0.28	0.291	5.431	18203	0	23	0	0	0.004236178	0.11319926	881.5478
689	csl20091102	csl	2009	11	2	710	2.14	6.88	0.31	0.237	6.471	18203	0	23	0	0	0.004236178	0.11319926	881.5478
690	csl20091102	csl	2009	11	2	710	0.87	5.28	0.16	0.482	1.064	18203	0	23	0	0	0.004236178	0.11319926	881.5478
691	csl20091102	csl	2009	11	2	710	3.73	12.85	0.29	0.396	5.786	18203	0	23	0	0	0.004236178	0.11319926	881.5478
692	csl20091102	csl	2009	11	2	710	1.45	5.92	0.24	0.39	5.433	18203	0	23	0	0	0.004236178	0.11319926	881.5478
693	csl20091102	csl	2009	11	2	710	2.6	12.53	0.21	0.375	7.8	18203	0	23	0	0	0.004236178	0.11319926	881.5478
694	csl20091102	csl	2009	11	2	710	3.67	14.51	0.25	0.62	1.512	18203	0	23	0	0	0.004236178	0.11319926	881.5478
695	csl20091102	csl	2009	11	2	710	0.78	3.69	0.21	0.456	3.511	18203	0	23	0	0	0.004236178	0.11319926	881.5478
696	csl20091102	csl	2009	11	2	710	0.9	4.04	0.22	0.534	2.898	18203	0	23	0	0	0.004236178	0.11319926	881.5478
697	csl20091102	csl	2009	11	2	710	0.42	1.82	0.23	0.454	5.851	18203	0	23	0	0	0.004236178	0.11319926	881.5478
698	csl20091102	csl	2009	11	2	710	2.97	9.67	0.31	0.45	4.14	18203	0	23	0	0	0.004236178	0.11319926	881.5478
699	csl20091102	csl	2009	11	2	710	0.7	2.23	0.32	0.437	4.565	18203	0	23	0	0	0.004236178	0.11319926	881.5478
700	csl20091102	csl	2009	11	2	710	0.11	0.48	0.22	0.401	5.581	18203	0	23	0	0	0.004236178	0.11319926	881.5478
701	csl20091214	csl	2009	12	14	630	0.15	0.5	0.3	0.331	7.232	18245	1	19	1	27.9	0.107162852	0.375802566	321.757
702	csl20091214	csl	2009	12	14	630	0.44	1.85	0.24	0.4	3.801	18245	1	19	1	27.9	0.107162852	0.375802566	321.757
703	csl20091214	csl	2009	12	14	630	0.14	0.89	0.15	0.326	4.116	18245	1	19	1	27.9	0.107162852	0.375802566	321.757
704	csl20091214	csl	2009	12	14	630	0.1	0.87	0.11	0.205	14.279	18245	1	19	1	27.9	0.107162852	0.375802566	321.757
705	csl20091214	csl	2009	12	14	630	0.19	1.44	0.13	0.219	10.456	18245	1	19	1	27.9	0.107162852	0.375802566	321.757
706	csl20091214	csl	2009	12	14	630	0.07	0.38	0.18	0.242	7.16	18245	1	19	1	27.9	0.107162852	0.375802566	321.757
707	csl20091214	csl	2009	12	14	630	0.61	4.05	0.15	0.265	11.432	18245	1	19	1	27.9	0.107162852	0.375802566	321.757
708	csl20091214	csl	2009	12	14	630	0.34	1.71	0.2	0.293	6.02	18245	1	19	1	27.9	0.107162852	0.375802566	321.757
709	csl20091214	csl	2009	12	14	630	0.31	1.96	0.16	0.254	5.076	18245	1	19	1	27.9	0.107162852	0.375802566	321.757
710	csl20091214	csl	2009	12	14	630	0.21	0.88	0.24	0.156	14.166	18245	1	19	1	27.9	0.107162852	0.375802566	321.757
711	csl20091214	csl	2009	12	14	630	0.41	1.7	0.24	0.283	3.648	18245	1	19	1	27.9	0.107162852	0.375802566	321.757
712	csl20091214	csl	2009	12	14	630	0.17	1.27	0.14	0.156	13.109	18245	1	19	1	27.9	0.107162852	0.375802566	321.757
713	csl20091214	csl	2009	12	14	630	0.33	1.89	0.17	0.241	6.163	18245	1	19	1	27.9	0.107162852	0.375802566	321.757
714	csl20091214	csl	2009	12	14	630	0.61	3.32	0.18	0.259	5.753	18245	1	19	1	27.9	0.107162852	0.375802566	321.757
715	csl20100108	csl	2010	1	8	725	0.12	1.06	0.11	0.39	7.886	18270	1	11	0	39.4	0.028472442	0.286054325	278.2076
716	csl20100108	csl	2010	1	8	725	0.21	1.08	0.2	0.423	6.88	18270	1	11	0	39.4	0.028472442	0.286054325	278.2076
717	csl20100108	csl	2010	1	8	725	0.41	2.79	0.15	0.417	7.328	18270	1	11	0	39.4	0.028472442	0.286054325	278.2076
718	csl20100108	csl	2010	1	8	725	0.45	2.51	0.18	0.471	4.709	18270	1	11	0	39.4	0.028472442	0.286054325	278.2076
719	csl20100108	csl	2010	1	8	725	2.16	11.22	0.19	0.353	4.758	18270	1	11	0	39.4	0.028472442	0.286054325	278.2076
720	csl20100108	csl	2010	1	8	725	2.34	14.38	0.16	0.461	8.094	18270	1	11	0	39.4	0.028472442	0.286054325	278.2076
721	csl20100108	csl	2010	1	8	725	0.39	3.03	0.13	0.421	3.533	18270	1	11	0	39.4	0.028472442	0.286054325	278.2076
722	csl20100108	csl	2010	1	8	725	1.5	4.51	0.33	0.484	4.568	18270	1	11	0	39.4	0.028472442	0.286054325	278.2076
723	csl20100108	csl	2010	1	8	725	0.19	0.89	0.22	0.409	3.678	18270	1	11	0	39.4	0.028472442	0.286054325	278.2076
724	csl20100108	csl	2010	1	8	725	0.09	0.83	0.11	0.406	4.469	18270	1	11	0	39.4	0.028472442	0.286054325	278.2076
725	csl20100108	csl	2010	1	8	725	0.26	0.78	0.34	0.558	5.336	18270	1	11	0	39.4	0.028472442	0.286054325	278.2076
726	csl20100108	csl	2010	1	8	725	0.56	2.99	0.19	0.391	6.962	18270	1	11	0	39.4	0.028472442	0.286054325	278.2076
727	csl20100108	csl	2010	1	8	725	0.46	2.74	0.17	0.498	6.573	18270	1	11	0	39.4	0.028472442	0.286054325	278.2076
728	csl20100108	csl	2010	1	8	725	0.17	1.1	0.16	0.426	2.531	18270	1	11	0	39.4	0.028472442	0.286054325	278.2076
729	csl20100108	csl	2010	1	8	725	0.02	0.13	0.14	0.593	3.625	18270	1	11	0	39.4	0.028472442	0.286054325	278.2076
730	csl20100108	csl	2010	1	8	725	0.03	0.31	0.11	0.362	2.898	18270	1	11	0	39.4	0.028472442	0.286054325	278.2076
731	csl20100108	csl	2010	1	8	725	0.04	0.17	0.22	0.413	4.37	18270	1	11	0	39.4	0.028472442	0.286054325	278.2076
732	csl20100108	csl	2010	1	8	725	0.12	0.52	0.22	0.4	7.101	18270	1	11	0	39.4	0.028472442	0.286054325	278.2076
733	csl20100108	csl	2010	1	8	725	0.09	0.56	0.16	0.349	5.362	18270	1	11	0	39.4	0.028472442	0.286054325	278.2076
734	csl20100108	csl	2010	1	8	725	0.01	0.09	0.15	0.472	7.795	18270	1	11	0	39.4	0.028472442	0.286054325	278.2076
735	csl20100108	csl	2010	1	8	725	0.05	0.46	0.12	0.353	8.047	18270	1	11	0	39.4	0.028472442	0.286054325	278.2076
736	csl20100108	csl	2010	1	8	725	0.25	1.86	0.13	0.448	5.264	18270	1	11	0	39.4	0.028472442	0.286054325	278.2076
737	csl20100108	csl	2010	1	8	725	1.91	18.03	0.11	0.543	7.498	18270	1	11	0	39.4	0.028472442	0.286054325	278.2076
738	csl20100108	csl	2010	1	8	725	1.78	9.38	0.19	0.552	5.409	18270	1	11	0	39.4	0.028472442	0.286054325	278.2076
739	csl20100108	csl	2010	1	8	725	0.26	1.4	0.19	0.444	3.346	18270	1	11	0	39.4	0.028472442	0.286054325	278.2076
740	csl20100108	csl	2010	1	8	725	0.74	4.7	0.16	0.239	12.741	18270	1	11	0	39.4	0.028472442	0.286054325	278.2076
741	csl20100108	csl	2010	1	8	725	0.48	4.46	0.11	0.314	6.108	18270	1	11	0	39.4	0.028472442	0.286054325	278.2076
742	csl20100108	csl	2010	1	8	725	0.53	3	0.18	0.317	7.012	18270	1	11	0	39.4	0.028472442	0.286054325	278.2076
743	csl20100108	csl	2010	1	8	725	0.36	2.39	0.15	0.36	11.141	18270	1	11	0	39.4	0.028472442	0.286054325	278.2076
744	csl20100305	csl	2010	3	5	840	0.15	1.16	0.13	0.274	8.692	18326	0	36	1	16.2	0	0.064259279	351.6368
745	csl20100305	csl	2010	3	5	840	0.22	1.6	0.14	0.321	7.994	18326	0	36	1	16.2	0	0.064259279	351.6368
746	csl20100305	csl	2010	3	5	840	0.13	1	0.13	0.307	9.432	18326	0	36	1	16.2	0	0.064259279	351.6368
747	csl20100305	csl	2010	3	5	840	0.33	2.26	0.14	0.27	16.476	18326	0	36	1	16.2	0	0.064259279	351.6368
748	csl20100305	csl	2010	3	5	840	0.2	0.8	0.25	0.369	11.264	18326	0	36	1	16.2	0	0.064259279	351.6368
749	csl20100305	csl	2010	3	5	840	0.16	1.24	0.13	0.318	10.767	18326	0	36	1	16.2	0	0.064259279	351.6368
750	csl20100305	csl	2010	3	5	840	0.06	0.82	0.07	0.236	11.641	18326	0	36	1	16.2	0	0.064259279	351.6368
751	csl20100305	csl	2010	3	5	840	0.16	0.87	0.18	0.343	9.116	18326	0	36	1	16.2	0	0.064259279	351.6368
752	csl20100305	csl	2010	3	5	840	0.12	1.18	0.1	0.414	13.625	18326	0	36	1	16.2	0	0.064259279	351.6368
753	csl20100305	csl	2010	3	5	840	0.62	4.45	0.14	0.288	21.261	18326	0	36	1	16.2	0	0.064259279	351.6368
754	csl20100305	csl	2010	3	5	840	0.21	0.89	0.24	0.437	11.274	18326	0	36	1	16.2	0	0.064259279	351.6368
755	csl20100305	csl	2010	3	5	840	0.63	3.15	0.2	0.269	8.471	18326	0	36	1	16.2	0	0.064259279	351.6368
756	csl20100305	csl	2010	3	5	840	0.43	3.97	0.11	0.371	13.383	18326	0	36	1	16.2	0	0.064259279	351.6368
757	csl20100305	csl	2010	3	5	840	0.05	0.57	0.1	0.411	10.013	18326	0	36	1	16.2	0	0.064259279	351.6368
758	csl20100305	csl	2010	3	5	840	0.06	0.69	0.08	0.268	5.571	18326	0	36	1	16.2	0	0.064259279	351.6368
759	csl20100406	csl	2010	4	6	710	0.05	0.13	0.36	0.514	1.168	18358	0	28	0	5.6	0.126906643	0.060759688	230.729
760	csl20100406	csl	2010	4	6	710	0.03	0.1	0.31	0.334	0.786	18358	0	28	0	5.6	0.126906643	0.060759688	230.729
761	csl20100406	csl	2010	4	6	710	0.19	1.26	0.15	0.256	7.329	18358	0	28	0	5.6	0.126906643	0.060759688	230.729
762	csl20100406	csl	2010	4	6	710	0.09	0.25	0.37	0.453	2.409	18358	0	28	0	5.6	0.126906643	0.060759688	230.729
763	csl20100406	csl	2010	4	6	710	0.02	0.06	0.25	0.399	2.93	18358	0	28	0	5.6	0.126906643	0.060759688	230.729
764	csl20100406	csl	2010	4	6	710	0.03	0.21	0.13	0.308	3.13	18358	0	28	0	5.6	0.126906643	0.060759688	230.729
765	csl20100406	csl	2010	4	6	710	0.04	0.17	0.26	0.495	3.112	18358	0	28	0	5.6	0.126906643	0.060759688	230.729
766	csl20100406	csl	2010	4	6	710	0.16	0.88	0.18	0.342	5.138	18358	0	28	0	5.6	0.126906643	0.060759688	230.729
767	csl20100406	csl	2010	4	6	710	0.11	1.16	0.09	0.279	3.201	18358	0	28	0	5.6	0.126906643	0.060759688	230.729
768	csl20100406	csl	2010	4	6	710	0.2	1.18	0.17	0.341	3.945	18358	0	28	0	5.6	0.126906643	0.060759688	230.729
769	csl20100406	csl	2010	4	6	710	1.35	9.79	0.14	0.23	4.622	18358	0	28	0	5.6	0.126906643	0.060759688	230.729
770	csl20100406	csl	2010	4	6	710	0.21	1.18	0.18	0.356	3.121	18358	0	28	0	5.6	0.126906643	0.060759688	230.729
771	csl20100412	csl	2010	4	12	930	0.19	0.77	0.25	0.184	8.36	18364	0	28	0	19.3	0.071013243	0.056249657	449.5321
772	csl20100412	csl	2010	4	12	930	0.18	0.89	0.2	0.418	6.265	18364	0	28	0	19.3	0.071013243	0.056249657	449.5321
773	csl20100412	csl	2010	4	12	930	0.06	0.47	0.13	0.26	5.77	18364	0	28	0	19.3	0.071013243	0.056249657	449.5321
774	csl20100412	csl	2010	4	12	930	0.26	0.83	0.32	0.255	8.19	18364	0	28	0	19.3	0.071013243	0.056249657	449.5321
775	csl20100412	csl	2010	4	12	930	0.12	0.4	0.3	0.301	8.655	18364	0	28	0	19.3	0.071013243	0.056249657	449.5321
776	csl20100412	csl	2010	4	12	1020	0.11	0.69	0.16	0.298	6.428	18364	0	28	0	19.3	0.071013243	0.056249657	449.5321
777	csl20100412	csl	2010	4	12	1020	0.14	0.46	0.3	0.248	7.114	18364	0	28	0	19.3	0.071013243	0.056249657	449.5321
778	csl20100412	csl	2010	4	12	1020	0.23	1.34	0.17	0.26	5.031	18364	0	28	0	19.3	0.071013243	0.056249657	449.5321
779	csl20100412	csl	2010	4	12	1020	0.35	2.24	0.16	0.219	6.684	18364	0	28	0	19.3	0.071013243	0.056249657	449.5321
780	csl20100412	csl	2010	4	12	1020	0.13	0.72	0.18	0.378	2.341	18364	0	28	0	19.3	0.071013243	0.056249657	449.5321
781	csl20100414	csl	2010	4	14	912	0.5	1.78	0.28	0.361	1.713	18366	0	28	0	17.2	0.097128519	0.095896863	354.5767
782	csl20100414	csl	2010	4	14	912	0.02	0.09	0.19	0.295	4.42	18366	0	28	0	17.2	0.097128519	0.095896863	354.5767
783	csl20100414	csl	2010	4	14	912	0.28	0.93	0.3	0.322	3.649	18366	0	28	0	17.2	0.097128519	0.095896863	354.5767
784	csl20100414	csl	2010	4	14	912	0.03	0.08	0.36	0.367	4.859	18366	0	28	0	17.2	0.097128519	0.095896863	354.5767
785	csl20100414	csl	2010	4	14	912	0.19	0.79	0.24	0.256	2.107	18366	0	28	0	17.2	0.097128519	0.095896863	354.5767
786	csl20100414	csl	2010	4	14	912	0.18	0.84	0.21	0.316	2.666	18366	0	28	0	17.2	0.097128519	0.095896863	354.5767
787	csl20100414	csl	2010	4	14	912	0.28	0.87	0.32	0.359	2.998	18366	0	28	0	17.2	0.097128519	0.095896863	354.5767
788	csl20100415	csl	2010	4	15	905	0.21	1.68	0.12	0.366	7.668	18367	0	28	0	17.2	0.090919632	0.090546208	262.9434
789	csl20100415	csl	2010	4	15	905	0.24	1.17	0.21	0.36	8.002	18367	0	28	0	17.2	0.090919632	0.090546208	262.9434
790	csl20100415	csl	2010	4	15	905	0.07	0.61	0.12	0.33	5.438	18367	0	28	0	17.2	0.090919632	0.090546208	262.9434
791	csl20100415	csl	2010	4	15	905	0.2	1.24	0.16	0.365	6.15	18367	0	28	0	17.2	0.090919632	0.090546208	262.9434
792	csl20100415	csl	2010	4	15	905	0.34	1.76	0.19	0.304	3.913	18367	0	28	0	17.2	0.090919632	0.090546208	262.9434
793	csl20100415	csl	2010	4	15	905	0.13	0.64	0.21	0.443	4.72	18367	0	28	0	17.2	0.090919632	0.090546208	262.9434
794	csl20100416	csl	2010	4	16	917	0.03	0.29	0.12	0.487	4.283	18368	0	28	0	17.2	0.087545287	0.08787084	268.6252
795	csl20100416	csl	2010	4	16	917	0.36	2.11	0.17	0.383	5.266	18368	0	28	0	17.2	0.087545287	0.08787084	268.6252
796	csl20100416	csl	2010	4	16	917	0.05	0.27	0.19	0.498	5.735	18368	0	28	0	17.2	0.087545287	0.08787084	268.6252
797	csl20100416	csl	2010	4	16	917	0.2	0.78	0.25	0.38	2.602	18368	0	28	0	17.2	0.087545287	0.08787084	268.6252
798	csl20100416	csl	2010	4	16	917	0.03	0.22	0.14	0.575	6.117	18368	0	28	0	17.2	0.087545287	0.08787084	268.6252
799	csl20100416	csl	2010	4	16	917	0.08	0.62	0.13	0.396	5.298	18368	0	28	0	17.2	0.087545287	0.08787084	268.6252
800	csl20100428	csl	2010	4	28	853	0.06	0.27	0.22	0.492	14.988	18380	0	28	0	15.2	0.02875772	0.130502226	138.0247
801	csl20100428	csl	2010	4	28	853	0.05	0.22	0.25	0.394	12.567	18380	0	28	0	15.2	0.02875772	0.130502226	138.0247
802	csl20100428	csl	2010	4	28	853	0.03	0.17	0.17	0.432	16.806	18380	0	28	0	15.2	0.02875772	0.130502226	138.0247
803	csl20100428	csl	2010	4	28	853	0.02	0.07	0.28	0.553	6.726	18380	0	28	0	15.2	0.02875772	0.130502226	138.0247
804	csl20100428	csl	2010	4	28	853	0.05	0.28	0.18	0.306	1.993	18380	0	28	0	15.2	0.02875772	0.130502226	138.0247
805	csl20100428	csl	2010	4	28	853	0.01	0.1	0.11	0.542	5.391	18380	0	28	0	15.2	0.02875772	0.130502226	138.0247
806	csl20100501	csl	2010	5	1	845	0.21	0.65	0.33	0.341	5.68	18383	0	28	0	13.1	0.035929753	0.144792034	156.1969
807	csl20100501	csl	2010	5	1	845	0.11	0.38	0.29	0.343	5.406	18383	0	28	0	13.1	0.035929753	0.144792034	156.1969
808	csl20100501	csl	2010	5	1	845	0.2	1.08	0.18	0.338	3.851	18383	0	28	0	13.1	0.035929753	0.144792034	156.1969
809	csl20100501	csl	2010	5	1	845	0.21	1.11	0.19	0.265	8.689	18383	0	28	0	13.1	0.035929753	0.144792034	156.1969
810	csl20100501	csl	2010	5	1	845	0.86	5.5	0.16	0.296	9.096	18383	0	28	0	13.1	0.035929753	0.144792034	156.1969
811	csl20100501	csl	2010	5	1	845	0.08	0.49	0.15	0.325	3.53	18383	0	28	0	13.1	0.035929753	0.144792034	156.1969
812	csl20100501	csl	2010	5	1	845	0.12	0.48	0.24	0.27	6.783	18383	0	28	0	13.1	0.035929753	0.144792034	156.1969
813	csl20100501	csl	2010	5	1	845	0.13	0.59	0.22	0.271	4.849	18383	0	28	0	13.1	0.035929753	0.144792034	156.1969
814	csl20100501	csl	2010	5	1	845	0.16	0.65	0.24	0.34	3.983	18383	0	28	0	13.1	0.035929753	0.144792034	156.1969
815	csl20100501	csl	2010	5	1	845	0.14	0.62	0.22	0.301	1.523	18383	0	28	0	13.1	0.035929753	0.144792034	156.1969
816	csl20100501	csl	2010	5	1	845	0.08	0.54	0.15	0.31	8.341	18383	0	28	0	13.1	0.035929753	0.144792034	156.1969
817	csl20100501	csl	2010	5	1	845	0.1	0.81	0.12	0.276	8.352	18383	0	28	0	13.1	0.035929753	0.144792034	156.1969
818	csl20100501	csl	2010	5	1	845	0.35	2.55	0.14	0.315	7.966	18383	0	28	0	13.1	0.035929753	0.144792034	156.1969
819	csl20100501	csl	2010	5	1	845	0.1	0.36	0.28	0.381	7.562	18383	0	28	0	13.1	0.035929753	0.144792034	156.1969
820	csl20100501	csl	2010	5	1	845	0.32	1.53	0.21	0.352	7.722	18383	0	28	0	13.1	0.035929753	0.144792034	156.1969
821	csl20100501	csl	2010	5	1	845	0.09	0.34	0.25	0.272	11.7	18383	0	28	0	13.1	0.035929753	0.144792034	156.1969
822	csl20100501	csl	2010	5	1	845	0.32	1.36	0.23	0.294	16.397	18383	0	28	0	13.1	0.035929753	0.144792034	156.1969
823	csl20100501	csl	2010	5	1	845	0.04	0.2	0.19	0.423	8.348	18383	0	28	0	13.1	0.035929753	0.144792034	156.1969
824	csl20100501	csl	2010	5	1	845	0.23	1.06	0.21	0.324	9.859	18383	0	28	0	13.1	0.035929753	0.144792034	156.1969
825	csl20100501	csl	2010	5	1	845	0.06	0.44	0.13	0.273	8.287	18383	0	28	0	13.1	0.035929753	0.144792034	156.1969
826	csl20100511	csl	2010	5	11	825	0.04	0.19	0.22	0.553	9.138	18393	1	41	0	0	0.121524862	0.380615459	164.5864
827	csl20100511	csl	2010	5	11	825	0.03	0.23	0.13	0.269	4.761	18393	1	41	0	0	0.121524862	0.380615459	164.5864
828	csl20100511	csl	2010	5	11	825	0.16	0.71	0.23	0.439	8.262	18393	1	41	0	0	0.121524862	0.380615459	164.5864
829	csl20100511	csl	2010	5	11	825	0.16	0.58	0.27	0.321	6.755	18393	1	41	0	0	0.121524862	0.380615459	164.5864
830	csl20100511	csl	2010	5	11	825	0.24	0.93	0.26	0.495	4.296	18393	1	41	0	0	0.121524862	0.380615459	164.5864
831	csl20100512	csl	2010	5	12	830	0.07	0.29	0.24	0.527	7.019	18394	1	41	0	0	0.106452819	0.307453701	152.5808
832	csl20100513	csl	2010	5	13	824	0.1	0.3	0.32	0.293	3.966	18395	1	41	0	0	0.100459852	0.27206527	152.6783
833	csl20100513	csl	2010	5	13	824	0.11	0.28	0.41	0.281	5.726	18395	1	41	0	0	0.100459852	0.27206527	152.6783
834	csl20100513	csl	2010	5	13	824	0.2	0.77	0.26	0.192	12.619	18395	1	41	0	0	0.100459852	0.27206527	152.6783
835	csl20100513	csl	2010	5	13	824	0.15	0.65	0.23	0.184	11.853	18395	1	41	0	0	0.100459852	0.27206527	152.6783
836	csl20100513	csl	2010	5	13	824	0.18	0.8	0.22	0.314	3.683	18395	1	41	0	0	0.100459852	0.27206527	152.6783
837	csl20100513	csl	2010	5	13	824	0.11	0.51	0.21	0.233	6.122	18395	1	41	0	0	0.100459852	0.27206527	152.6783
838	csl20100519	csl	2010	5	19	834	0.04	0.18	0.23	0.514	7.101	18401	1	41	0	0	0.116537753	0.364637921	163.8541
839	csl20100519	csl	2010	5	19	834	0.03	0.16	0.18	0.45	4.578	18401	1	41	0	0	0.116537753	0.364637921	163.8541
840	csl20100519	csl	2010	5	19	1238	0.21	0.56	0.38	0.486	4.887	18401	1	41	0	0	0.116537753	0.364637921	163.8541
841	csl20100519	csl	2010	5	19	1238	0.05	0.16	0.32	0.462	5.629	18401	1	41	0	0	0.116537753	0.364637921	163.8541
842	csl20100519	csl	2010	5	19	1238	0.08	0.44	0.19	0.404	6.025	18401	1	41	0	0	0.116537753	0.364637921	163.8541
843	csl20100519	csl	2010	5	19	1238	0.37	2.17	0.17	0.334	2.552	18401	1	41	0	0	0.116537753	0.364637921	163.8541
844	csl20100519	csl	2010	5	19	1238	0.18	1.18	0.16	0.383	6.913	18401	1	41	0	0	0.116537753	0.364637921	163.8541
845	csl20100519	csl	2010	5	19	1238	0.47	1.79	0.26	0.253	16.607	18401	1	41	0	0	0.116537753	0.364637921	163.8541
846	csl20100519	csl	2010	5	19	1238	0.49	1.05	0.47	0.51	1.763	18401	1	41	0	0	0.116537753	0.364637921	163.8541
847	csl20100531	csl	2010	5	31	917	0.16	0.45	0.36	0.511	5.326	18413	0	41	0	0	0.038303142	0.198166084	146.1192
848	csl20100531	csl	2010	5	31	917	0.13	0.4	0.33	0.384	3.31	18413	0	41	0	0	0.038303142	0.198166084	146.1192
849	csl20100531	csl	2010	5	31	917	0.04	0.1	0.36	0.57	5.946	18413	0	41	0	0	0.038303142	0.198166084	146.1192
850	csl20100531	csl	2010	5	31	917	0.34	0.62	0.55	0.435	6.161	18413	0	41	0	0	0.038303142	0.198166084	146.1192
851	csl20100531	csl	2010	5	31	917	0.24	0.74	0.33	0.439	5.46	18413	0	41	0	0	0.038303142	0.198166084	146.1192
852	csl20100531	csl	2010	5	31	917	0.12	0.4	0.3	0.198	4.602	18413	0	41	0	0	0.038303142	0.198166084	146.1192
853	csl20100531	csl	2010	5	31	917	0.14	0.54	0.26	0.36	7.035	18413	0	41	0	0	0.038303142	0.198166084	146.1192
854	csl20100531	csl	2010	5	31	917	0.16	0.51	0.31	0.399	6.818	18413	0	41	0	0	0.038303142	0.198166084	146.1192
855	csl20100531	csl	2010	5	31	917	0.07	0.21	0.32	0.439	7.03	18413	0	41	0	0	0.038303142	0.198166084	146.1192
856	csl20100531	csl	2010	5	31	917	0.13	0.42	0.31	0.434	4.193	18413	0	41	0	0	0.038303142	0.198166084	146.1192
857	csl20100531	csl	2010	5	31	917	0.09	0.26	0.33	0.491	4.913	18413	0	41	0	0	0.038303142	0.198166084	146.1192
858	csl20100602	csl	2010	6	2	1050	1.57	4.7	0.33	0.356	4.108	18415	1	41	0	0	0.121105547	0.250203586	187.9118
859	csl20100602	csl	2010	6	2	1050	1.34	9.55	0.14	0.086	1.585	18415	1	41	0	0	0.121105547	0.250203586	187.9118
860	csl20100602	csl	2010	6	2	1050	0.09	0.68	0.13	0.343	9.92	18415	1	41	0	0	0.121105547	0.250203586	187.9118
861	csl20100602	csl	2010	6	2	1050	0.62	2.46	0.25	0.102	1.014	18415	1	41	0	0	0.121105547	0.250203586	187.9118
862	csl20100602	csl	2010	6	2	1050	0.09	0.38	0.23	0.125	4.48	18415	1	41	0	0	0.121105547	0.250203586	187.9118
863	csl20100602	csl	2010	6	2	1050	0.06	0.28	0.23	0.174	2.052	18415	1	41	0	0	0.121105547	0.250203586	187.9118
864	csl20100602	csl	2010	6	2	1050	0.07	0.33	0.22	0.172	1.753	18415	1	41	0	0	0.121105547	0.250203586	187.9118
865	csl20100602	csl	2010	6	2	1050	0.14	0.43	0.32	0.167	1.029	18415	1	41	0	0	0.121105547	0.250203586	187.9118
866	csl20100602	csl	2010	6	2	1050	0.3	1.4	0.22	0.408	5.48	18415	1	41	0	0	0.121105547	0.250203586	187.9118
867	csl20100602	csl	2010	6	2	1050	0.09	0.32	0.27	0.433	5.949	18415	1	41	0	0	0.121105547	0.250203586	187.9118
868	csl20100608	csl	2010	6	8	900	0.15	1.51	0.1	0.084	3.946	18421	1	38	0	0	0.159658104	0.291858215	129.4806
869	csl20100608	csl	2010	6	8	900	0.12	2.15	0.06	0.276	5.355	18421	1	38	0	0	0.159658104	0.291858215	129.4806
870	csl20100608	csl	2010	6	8	900	0.14	1	0.14	0.332	4.031	18421	1	38	0	0	0.159658104	0.291858215	129.4806
871	csl20100608	csl	2010	6	8	900	0.16	1.19	0.13	0.259	10.734	18421	1	38	0	0	0.159658104	0.291858215	129.4806
872	csl20100608	csl	2010	6	8	900	0.05	0.56	0.09	0.268	11.688	18421	1	38	0	0	0.159658104	0.291858215	129.4806
873	csl20100608	csl	2010	6	8	900	0.17	1.01	0.17	0.237	4.865	18421	1	38	0	0	0.159658104	0.291858215	129.4806
874	csl20100608	csl	2010	6	8	900	0.11	0.94	0.12	0.188	6.506	18421	1	38	0	0	0.159658104	0.291858215	129.4806
875	csl20100608	csl	2010	6	8	900	0.27	5.21	0.05	0.061	3.469	18421	1	38	0	0	0.159658104	0.291858215	129.4806
876	csl20100608	csl	2010	6	8	900	0.1	0.87	0.11	0.113	7.386	18421	1	38	0	0	0.159658104	0.291858215	129.4806
877	csl20100608	csl	2010	6	8	900	0.13	0.57	0.23	0.151	2.652	18421	1	38	0	0	0.159658104	0.291858215	129.4806
878	csl20100608	csl	2010	6	8	900	0.12	0.57	0.22	0.237	4.58	18421	1	38	0	0	0.159658104	0.291858215	129.4806
879	csl20100608	csl	2010	6	8	900	0.03	0.1	0.3	0.397	7.508	18421	1	38	0	0	0.159658104	0.291858215	129.4806
880	csl20100608	csl	2010	6	8	900	0.45	2.62	0.17	0.258	7.879	18421	1	38	0	0	0.159658104	0.291858215	129.4806
881	csl20100608	csl	2010	6	8	900	0.27	1.61	0.17	0.095	1.479	18421	1	38	0	0	0.159658104	0.291858215	129.4806
882	csl20100608	csl	2010	6	8	900	0.32	1.65	0.19	0.28	8.079	18421	1	38	0	0	0.159658104	0.291858215	129.4806
883	csl20100616	csl	2010	6	16	1113	0.14	0.56	0.24	0.314	3.669	18429	0	38	0	0	0.056406235	0.14783156	148.1352
884	csl20100616	csl	2010	6	16	1113	0.25	1.36	0.18	0.269	3.835	18429	0	38	0	0	0.056406235	0.14783156	148.1352
885	csl20100616	csl	2010	6	16	1113	0.05	0.37	0.14	0.25	2.711	18429	0	38	0	0	0.056406235	0.14783156	148.1352
886	csl20100616	csl	2010	6	16	1113	0.2	0.65	0.31	0.307	4.377	18429	0	38	0	0	0.056406235	0.14783156	148.1352
887	csl20100616	csl	2010	6	16	1113	0.06	0.3	0.2	0.378	3.113	18429	0	38	0	0	0.056406235	0.14783156	148.1352
888	csl20100617	csl	2010	6	17	1038	0.23	0.8	0.29	0.401	7.745	18430	1	38	0	0	0.13981065	0.47433082	182.8456
889	csl20100617	csl	2010	6	17	1038	0.07	0.53	0.13	0.164	3.268	18430	1	38	0	0	0.13981065	0.47433082	182.8456
890	csl20100617	csl	2010	6	17	1038	0.11	0.36	0.32	0.26	10.852	18430	1	38	0	0	0.13981065	0.47433082	182.8456
891	csl20100617	csl	2010	6	17	1038	0.18	0.53	0.33	0.427	2.234	18430	1	38	0	0	0.13981065	0.47433082	182.8456
892	csl20100617	csl	2010	6	17	1038	0.14	0.43	0.32	0.463	2.972	18430	1	38	0	0	0.13981065	0.47433082	182.8456
893	csl20100617	csl	2010	6	17	1038	0.09	0.32	0.3	0.34	4.872	18430	1	38	0	0	0.13981065	0.47433082	182.8456
894	csl20100617	csl	2010	6	17	1038	0.05	0.36	0.15	0.349	5.149	18430	1	38	0	0	0.13981065	0.47433082	182.8456
895	csl20100617	csl	2010	6	17	1038	0.12	0.46	0.26	0.353	5.037	18430	1	38	0	0	0.13981065	0.47433082	182.8456
896	csl20100617	csl	2010	6	17	1038	0.15	0.57	0.26	0.29	3.534	18430	1	38	0	0	0.13981065	0.47433082	182.8456
897	csl20100617	csl	2010	6	17	1038	0.21	0.83	0.25			18430	1	38	0	0	0.13981065	0.47433082	182.8456
898	csl20100617	csl	2010	6	17	1038	0.13	0.61	0.21	0.263	6.787	18430	1	38	0	0	0.13981065	0.47433082	182.8456
899	csl20100617	csl	2010	6	17	1038	0.1	0.25	0.41	0.189	12.622	18430	1	38	0	0	0.13981065	0.47433082	182.8456
900	csl20100617	csl	2010	6	17	1038	0.07	0.22	0.32	0.377	4.511	18430	1	38	0	0	0.13981065	0.47433082	182.8456
901	csl20100621	csl	2010	6	21	824	0.53	3.44	0.15	0.3	8.808	18434	0	38	0	0	0.103676898	0.355500054	160.0269
902	csl20100621	csl	2010	6	21	824	0.32	1.96	0.16	0.321	3.221	18434	0	38	0	0	0.103676898	0.355500054	160.0269
903	csl20100621	csl	2010	6	21	824	0.07	0.52	0.13	0.374	2.82	18434	0	38	0	0	0.103676898	0.355500054	160.0269
904	csl20100630	csl	2010	6	30	1040	0.33	0.94	0.35	0.575	7.247	18443	1	38	0	0	0.10026566	0.279152837	159.0096
905	csl20100630	csl	2010	6	30	1040	0.13	0.38	0.35	0.563	7.257	18443	1	38	0	0	0.10026566	0.279152837	159.0096
906	csl20100630	csl	2010	6	30	1040	0.33	0.63	0.52	0.627	5.963	18443	1	38	0	0	0.10026566	0.279152837	159.0096
907	csl20100630	csl	2010	6	30	1040	0.39	2.37	0.16	0.417	6.907	18443	1	38	0	0	0.10026566	0.279152837	159.0096
908	csl20100630	csl	2010	6	30	1040	0.36	1.25	0.29	0.492	6.629	18443	1	38	0	0	0.10026566	0.279152837	159.0096
909	csl20100630	csl	2010	6	30	1040	0.31	0.95	0.32	0.479	5.052	18443	1	38	0	0	0.10026566	0.279152837	159.0096
910	csl20100630	csl	2010	6	30	1040	0.2	1.18	0.17	0.463	6.358	18443	1	38	0	0	0.10026566	0.279152837	159.0096
911	csl20100630	csl	2010	6	30	1040	0.44	1.49	0.29	0.748	12.15	18443	1	38	0	0	0.10026566	0.279152837	159.0096
912	csl20100630	csl	2010	6	30	1040	0.49	1.88	0.26	0.57	6.951	18443	1	38	0	0	0.10026566	0.279152837	159.0096
913	csl20100630	csl	2010	6	30	1040	0.3	1.82	0.17	0.342	7.866	18443	1	38	0	0	0.10026566	0.279152837	159.0096
914	csl20100630	csl	2010	6	30	1040	0.3	2.62	0.11	0.324	7.509	18443	1	38	0	0	0.10026566	0.279152837	159.0096
915	csl20100630	csl	2010	6	30	1040	0.24	0.82	0.29	0.492	4.168	18443	1	38	0	0	0.10026566	0.279152837	159.0096
916	csl20100630	csl	2010	6	30	1040	0.41	5.23	0.08	0.236	4.486	18443	1	38	0	0	0.10026566	0.279152837	159.0096
917	csl20100630	csl	2010	6	30	1040	0.44	0.93	0.47	0.596	2.794	18443	1	38	0	0	0.10026566	0.279152837	159.0096
918	csl20100712	csl	2010	7	12	930	0.15	0.45	0.33	0.332	6.908	18455	1	38	0	0	0.140570773	0.320025927	158.037
919	csl20100712	csl	2010	7	12	930	0.11	0.81	0.14	0.312	9.229	18455	1	38	0	0	0.140570773	0.320025927	158.037
920	csl20100712	csl	2010	7	12	930	0.14	0.52	0.27	0.353	10.027	18455	1	38	0	0	0.140570773	0.320025927	158.037
921	csl20100712	csl	2010	7	12	930	0.62	1.83	0.34	0.432	5.133	18455	1	38	0	0	0.140570773	0.320025927	158.037
922	csl20100712	csl	2010	7	12	930	0.07	0.35	0.2	0.404	10.715	18455	1	38	0	0	0.140570773	0.320025927	158.037
923	csl20100712	csl	2010	7	12	930	0.09	0.44	0.2	0.504	4.852	18455	1	38	0	0	0.140570773	0.320025927	158.037
924	csl20100712	csl	2010	7	12	930	0.18	0.62	0.3	0.295	4.985	18455	1	38	0	0	0.140570773	0.320025927	158.037
925	csl20100712	csl	2010	7	12	930	0.56	1.64	0.34	0.496	6.023	18455	1	38	0	0	0.140570773	0.320025927	158.037
926	csl20100712	csl	2010	7	12	930	0.09	0.45	0.19	0.338	6.338	18455	1	38	0	0	0.140570773	0.320025927	158.037
927	csl20100712	csl	2010	7	12	930	0.22	1.21	0.18	0.267	8.168	18455	1	38	0	0	0.140570773	0.320025927	158.037
928	csl20100712	csl	2010	7	12	930	0.23	1.15	0.2	0.325	6.802	18455	1	38	0	0	0.140570773	0.320025927	158.037
929	csl20100712	csl	2010	7	12	930	0.17	0.97	0.18	0.223	5.921	18455	1	38	0	0	0.140570773	0.320025927	158.037
930	csl20100712	csl	2010	7	12	930	0.11	0.41	0.26	0.369	8.23	18455	1	38	0	0	0.140570773	0.320025927	158.037
931	csl20100712	csl	2010	7	12	930	0.09	0.6	0.14	0.219	3.739	18455	1	38	0	0	0.140570773	0.320025927	158.037
932	csl20100712	csl	2010	7	12	930	0.19	0.74	0.25	0.435	5.992	18455	1	38	0	0	0.140570773	0.320025927	158.037
933	csl20100722	csl	2010	7	22	900	0.41	0.85	0.49	0.429	7.523	18465	1	38	0	0	0.098558129	0.275747195	152.527
934	csl20100722	csl	2010	7	22	900	0.38	1.8	0.21	0.321	5.438	18465	1	38	0	0	0.098558129	0.275747195	152.527
935	csl20100722	csl	2010	7	22	900	0.18	0.86	0.21	0.377	4.24	18465	1	38	0	0	0.098558129	0.275747195	152.527
936	csl20100722	csl	2010	7	22	900	0.21	0.66	0.31	0.311	6.737	18465	1	38	0	0	0.098558129	0.275747195	152.527
937	csl20100722	csl	2010	7	22	900	0.37	2.54	0.15	0.274	3.308	18465	1	38	0	0	0.098558129	0.275747195	152.527
938	csl20100722	csl	2010	7	22	900	0.36	1.74	0.21	0.408	5.63	18465	1	38	0	0	0.098558129	0.275747195	152.527
939	csl20100722	csl	2010	7	22	900	0.59	3.44	0.17	0.316	5.858	18465	1	38	0	0	0.098558129	0.275747195	152.527
940	csl20100722	csl	2010	7	22	900	0.52	1.25	0.41	0.423	9.709	18465	1	38	0	0	0.098558129	0.275747195	152.527
941	csl20100722	csl	2010	7	22	900	0.44	1.96	0.22	0.358	4.696	18465	1	38	0	0	0.098558129	0.275747195	152.527
942	csl20100722	csl	2010	7	22	900	0.09	0.57	0.17	0.381	3.307	18465	1	38	0	0	0.098558129	0.275747195	152.527
943	csl20100722	csl	2010	7	22	900	0.54	4.45	0.12	0.072	4.185	18465	1	38	0	0	0.098558129	0.275747195	152.527
944	csl20100802	csl	2010	8	2	959	0.19	1.09	0.17	0.223	12.063	18476	0	38	0	0	0.179763394	0.260934976	138.1934
945	csl20100802	csl	2010	8	2	959	0.15	0.72	0.2	0.186	7.299	18476	0	38	0	0	0.179763394	0.260934976	138.1934
946	csl20100802	csl	2010	8	2	959	0.35	1.85	0.19	0.256	5.997	18476	0	38	0	0	0.179763394	0.260934976	138.1934
947	csl20100802	csl	2010	8	2	959	0.22	0.84	0.27	0.318	10.659	18476	0	38	0	0	0.179763394	0.260934976	138.1934
948	csl20100802	csl	2010	8	2	959	0.31	1.19	0.26	0.292	4.955	18476	0	38	0	0	0.179763394	0.260934976	138.1934
949	csl20100802	csl	2010	8	2	959	0.19	0.9	0.21	0.261	6.532	18476	0	38	0	0	0.179763394	0.260934976	138.1934
950	csl20100802	csl	2010	8	2	959	0.19	1.1	0.17	0.199	1.96	18476	0	38	0	0	0.179763394	0.260934976	138.1934
951	csl20100802	csl	2010	8	2	959	0.14	0.97	0.15	0.277	8.968	18476	0	38	0	0	0.179763394	0.260934976	138.1934
952	csl20100802	csl	2010	8	2	959	0.46	1.58	0.29	0.327	10.367	18476	0	38	0	0	0.179763394	0.260934976	138.1934
953	csl20100802	csl	2010	8	2	959	0.63	3.4	0.18	0.255	5.996	18476	0	38	0	0	0.179763394	0.260934976	138.1934
954	csl20100802	csl	2010	8	2	959	0.06	0.47	0.14	0.227	6.72	18476	0	38	0	0	0.179763394	0.260934976	138.1934
955	csl20100802	csl	2010	8	2	959	0.17	0.75	0.22	0.259	6.837	18476	0	38	0	0	0.179763394	0.260934976	138.1934
956	csl20100802	csl	2010	8	2	959	0.21	0.98	0.21	0.317	6.989	18476	0	38	0	0	0.179763394	0.260934976	138.1934
957	csl20100802	csl	2010	8	2	959	0.3	2.38	0.12	0.25	5.553	18476	0	38	0	0	0.179763394	0.260934976	138.1934
958	csl20100802	csl	2010	8	2	959	0.22	2.84	0.08	0.218	9.792	18476	0	38	0	0	0.179763394	0.260934976	138.1934
959	csl20100816	csl	2010	8	16	900	0.16	0.78	0.21	0.38	3.683	18490	0	38	0	0	0	0.121289652	145.1987
960	csl20100816	csl	2010	8	16	900	0.39	1.47	0.26	0.287	6.929	18490	0	38	0	0	0	0.121289652	145.1987
961	csl20100816	csl	2010	8	16	900	0.38	1.08	0.35	0.493	3.596	18490	0	38	0	0	0	0.121289652	145.1987
962	csl20100816	csl	2010	8	16	900	0.18	0.96	0.19	0.398	5.26	18490	0	38	0	0	0	0.121289652	145.1987
963	csl20100816	csl	2010	8	16	900	0.19	1.07	0.18	0.383	6.653	18490	0	38	0	0	0	0.121289652	145.1987
964	csl20100816	csl	2010	8	16	900	0.15	0.47	0.32	0.48	4.849	18490	0	38	0	0	0	0.121289652	145.1987
965	csl20100816	csl	2010	8	16	900	0.2	0.86	0.24	0.373	4.074	18490	0	38	0	0	0	0.121289652	145.1987
966	csl20100816	csl	2010	8	16	900	0.12	0.31	0.38	0.335	8.984	18490	0	38	0	0	0	0.121289652	145.1987
967	csl20100816	csl	2010	8	16	900	0.11	0.39	0.28	0.372	5.858	18490	0	38	0	0	0	0.121289652	145.1987
968	csl20100816	csl	2010	8	16	900	0.09	0.43	0.22	0.313	6.971	18490	0	38	0	0	0	0.121289652	145.1987
969	csl20100816	csl	2010	8	16	900	0.08	0.43	0.19	0.294	4.209	18490	0	38	0	0	0	0.121289652	145.1987
970	csl20100816	csl	2010	8	16	900	0.17	0.67	0.25	0.431	3.773	18490	0	38	0	0	0	0.121289652	145.1987
971	csl20100816	csl	2010	8	16	900	0.2	0.51	0.39	0.273	6.596	18490	0	38	0	0	0	0.121289652	145.1987
972	csl20100816	csl	2010	8	16	900	0.19	0.91	0.21	0.254	2.838	18490	0	38	0	0	0	0.121289652	145.1987
973	csl20100816	csl	2010	8	16	900	0.22	0.78	0.28	0.238	8.191	18490	0	38	0	0	0	0.121289652	145.1987
974	csl20100819	csl	2010	8	19	900	0.13	0.66	0.2	0.34	4.506	18493	1	38	0	0	0.067499801	0.266992689	157.3649
975	csl20100819	csl	2010	8	19	900	0.18	0.82	0.22	0.344	5.615	18493	1	38	0	0	0.067499801	0.266992689	157.3649
976	csl20100819	csl	2010	8	19	900	0.25	0.81	0.31	0.298	4.698	18493	1	38	0	0	0.067499801	0.266992689	157.3649
977	csl20100819	csl	2010	8	19	900	0.19	0.88	0.21	0.436	8.088	18493	1	38	0	0	0.067499801	0.266992689	157.3649
978	csl20100819	csl	2010	8	19	900	0.31	0.7	0.44	0.383	8.443	18493	1	38	0	0	0.067499801	0.266992689	157.3649
979	csl20100819	csl	2010	8	19	900	0.25	0.69	0.36	0.387	5.666	18493	1	38	0	0	0.067499801	0.266992689	157.3649
980	csl20100819	csl	2010	8	19	900	0.08	0.55	0.15	0.484	5.387	18493	1	38	0	0	0.067499801	0.266992689	157.3649
981	csl20100819	csl	2010	8	19	900	0.5	3.35	0.15	0.296	5.313	18493	1	38	0	0	0.067499801	0.266992689	157.3649
982	csl20100819	csl	2010	8	19	900	0.26	0.71	0.37	0.443	5.145	18493	1	38	0	0	0.067499801	0.266992689	157.3649
983	csl20100819	csl	2010	8	19	900	0.54	1.64	0.33	0.418	5.569	18493	1	38	0	0	0.067499801	0.266992689	157.3649
984	csl20100819	csl	2010	8	19	900	0.16	0.58	0.28	0.534	3.119	18493	1	38	0	0	0.067499801	0.266992689	157.3649
985	csl20100819	csl	2010	8	19	900	0.15	0.62	0.24	0.402	7.384	18493	1	38	0	0	0.067499801	0.266992689	157.3649
986	csl20100819	csl	2010	8	19	900	0.43	1.69	0.26	0.363	5.976	18493	1	38	0	0	0.067499801	0.266992689	157.3649
987	csl20100819	csl	2010	8	19	900	0.32	1.96	0.16	0.442	5.464	18493	1	38	0	0	0.067499801	0.266992689	157.3649
988	csl20100819	csl	2010	8	19	900	0.25	1.18	0.21	0.391	8.783	18493	1	38	0	0	0.067499801	0.266992689	157.3649
989	csl20100819	csl	2010	8	19	900	0.17	0.69	0.25	0.423	11.356	18493	1	38	0	0	0.067499801	0.266992689	157.3649
990	csl20100819	csl	2010	8	19	900	0.25	0.71	0.35	0.524	5.819	18493	1	38	0	0	0.067499801	0.266992689	157.3649
991	csl20100819	csl	2010	8	19	900	0.09	0.6	0.14	0.443	7.546	18493	1	38	0	0	0.067499801	0.266992689	157.3649
992	csl20100819	csl	2010	8	19	900	0.19	0.71	0.26	0.415	9.661	18493	1	38	0	0	0.067499801	0.266992689	157.3649
993	csl20100819	csl	2010	8	19	900	0.09	0.48	0.18	0.39	2.788	18493	1	38	0	0	0.067499801	0.266992689	157.3649
994	csl20100819	csl	2010	8	19	900	0.06	0.22	0.29	0.444	3.885	18493	1	38	0	0	0.067499801	0.266992689	157.3649
995	csl20100819	csl	2010	8	19	900	0.11	0.42	0.27	0.415	4.658	18493	1	38	0	0	0.067499801	0.266992689	157.3649
996	csl20100819	csl	2010	8	19	900	0.63	1.78	0.35	0.275	7.724	18493	1	38	0	0	0.067499801	0.266992689	157.3649
997	csl20100819	csl	2010	8	19	900	0.23	1.21	0.19	0.332	4.595	18493	1	38	0	0	0.067499801	0.266992689	157.3649
998	csl20100819	csl	2010	8	19	900	0.13	0.4	0.32	0.277	7.407	18493	1	38	0	0	0.067499801	0.266992689	157.3649
999	csl20100819	csl	2010	8	19	900	0.12	0.4	0.3	0.282	7.567	18493	1	38	0	0	0.067499801	0.266992689	157.3649
1000	csl20100819	csl	2010	8	19	900	0.13	0.42	0.3	0.25	8.277	18493	1	38	0	0	0.067499801	0.266992689	157.3649
1001	csl20100820	csl	2010	8	20	830	0.09	0.8	0.11	0.253	4.512	18494	1	38	0	0	0.064860452	0.305872278	168.7771
1002	csl20100820	csl	2010	8	20	830	0.09	0.68	0.13	0.367	5.591	18494	1	38	0	0	0.064860452	0.305872278	168.7771
1003	dum20101216	dum	2010	12	16		0.21	3.99	0.05	0.375	6.881	18612	0	19	0	2.1	0	0.260972586	813.3497
1004	dum20101216	dum	2010	12	16		0.5	1.75	0.28	0.428	5.738	18612	0	19	0	2.1	0	0.260972586	813.3497
1005	dum20101216	dum	2010	12	16		0.26	2.33	0.11	0.343		18612	0	19	0	2.1	0	0.260972586	813.3497
1006	evl20081010	evl	2008	10	10	910	0.3	2.55	0.12	0.196	5.031	17815	1	12	0	0	0.044953054	0.497307619	302.4101
1007	evl20081010	evl	2008	10	10	910	0.58	3	0.19	0.254	4.039	17815	1	12	0	0	0.044953054	0.497307619	302.4101
1008	evl20081010	evl	2008	10	10	910	0.55	6.42	0.09	0.268	2.104	17815	1	12	0	0	0.044953054	0.497307619	302.4101
1009	evl20081010	evl	2008	10	10	910	0.31	2.25	0.14	0.136	4.496	17815	1	12	0	0	0.044953054	0.497307619	302.4101
1010	evl20081010	evl	2008	10	10	910	1.41	9.72	0.15	0.237	7.57	17815	1	12	0	0	0.044953054	0.497307619	302.4101
1011	evl20081010	evl	2008	10	10	910	0.8	7.14	0.11	0.281	8.306	17815	1	12	0	0	0.044953054	0.497307619	302.4101
1012	evl20081101	evl	2008	11	1	705	0.36	4.58	0.08	0.159	6.726	17837	0	12	1	0	0	0.19607013	1024.4365
1013	evl20081101	evl	2008	11	1	705	0.67	6.09	0.11	0.265	6.048	17837	0	12	1	0	0	0.19607013	1024.4365
1014	evl20081101	evl	2008	11	1	705	0.18	2.11	0.09	0.143	5.632	17837	0	12	1	0	0	0.19607013	1024.4365
1015	evl20081101	evl	2008	11	1	705	0.22	2.04	0.11	0.275	7.943	17837	0	12	1	0	0	0.19607013	1024.4365
1016	evl20081101	evl	2008	11	1	705	0.28	2.2	0.13	0.187	3.589	17837	0	12	1	0	0	0.19607013	1024.4365
1017	evl20081101	evl	2008	11	1	705	0.07	1.08	0.07	0.205	5.183	17837	0	12	1	0	0	0.19607013	1024.4365
1018	evl20081101	evl	2008	11	1	705	0.08	0.66	0.12	0.299	3.405	17837	0	12	1	0	0	0.19607013	1024.4365
1019	evl20081101	evl	2008	11	1	705	0.25	2.43	0.1	0.281	3.819	17837	0	12	1	0	0	0.19607013	1024.4365
1020	evl20081101	evl	2008	11	1	705	0.15	0.94	0.16	0.26	4.402	17837	0	12	1	0	0	0.19607013	1024.4365
1021	evl20081101	evl	2008	11	1	705	0.1	1.61	0.06	0.112	2.894	17837	0	12	1	0	0	0.19607013	1024.4365
1022	evl20081101	evl	2008	11	1	705	0.3	3.36	0.09	0.328	7.576	17837	0	12	1	0	0	0.19607013	1024.4365
1023	evl20081101	evl	2008	11	1	705	2.4	15.07	0.16	0.21	3.63	17837	0	12	1	0	0	0.19607013	1024.4365
1024	evl20081101	evl	2008	11	1	705	0.46	2	0.23	0.509	6.815	17837	0	12	1	0	0	0.19607013	1024.4365
1025	evl20081101	evl	2008	11	1	705	0.31	1.61	0.19	0.449	8.82	17837	0	12	1	0	0	0.19607013	1024.4365
1026	evl20081101	evl	2008	11	1	705	0.15	1.23	0.12	0.432	7.349	17837	0	12	1	0	0	0.19607013	1024.4365
1027	evl20081101	evl	2008	11	1	705	1.51	5.35	0.28	0.42	8.321	17837	0	12	1	0	0	0.19607013	1024.4365
1028	evl20081101	evl	2008	11	1	705	0.74	2.19	0.34	0.428	6.817	17837	0	12	1	0	0	0.19607013	1024.4365
1029	evl20090325	evl	2009	3	25	1000	0.5	3.53	0.14	0.282	4.965	17981	1	17	1	4.6	0.044905707	0.625386949	478.426
1030	evl20090325	evl	2009	3	25	1000	0.29	2.04	0.14	0.466	8.334	17981	1	17	1	4.6	0.044905707	0.625386949	478.426
1031	evl20090325	evl	2009	3	25	1000	0.74	5.43	0.14	0.387	6.473	17981	1	17	1	4.6	0.044905707	0.625386949	478.426
1032	evl20090325	evl	2009	3	25	1000	0.73	3.4	0.21	0.487	5.396	17981	1	17	1	4.6	0.044905707	0.625386949	478.426
1033	evl20090325	evl	2009	3	25	1000	0.49	2.57	0.19	0.358	4.444	17981	1	17	1	4.6	0.044905707	0.625386949	478.426
1034	evl20090325	evl	2009	3	25	1000	0.46	2.2	0.21	0.444	5.778	17981	1	17	1	4.6	0.044905707	0.625386949	478.426
1035	evl20090325	evl	2009	3	25	1000	0.14	0.51	0.28	0.469	6.017	17981	1	17	1	4.6	0.044905707	0.625386949	478.426
1036	evl20090831	evl	2009	8	31	1052	0.14	1.26	0.11	0.058	12.039	18140	0	24	0	0	0	0.168168722	261.2508
1037	evl20090831	evl	2009	8	31	1052	0.01	0.31	0.02	0.173	8.317	18140	0	24	0	0	0	0.168168722	261.2508
1038	evl20090831	evl	2009	8	31	1052	0.77	7.17	0.11	0.165	10.532	18140	0	24	0	0	0	0.168168722	261.2508
1039	evl20090831	evl	2009	8	31	1052	0.66	7.24	0.09	0.085	3.675	18140	0	24	0	0	0	0.168168722	261.2508
1040	evl20090831	evl	2009	8	31	1052	0.4	2.56	0.16	0.186	10.181	18140	0	24	0	0	0	0.168168722	261.2508
1041	evl20090831	evl	2009	8	31	1052	0.37	2.15	0.17	0.163	4.654	18140	0	24	0	0	0	0.168168722	261.2508
1042	evl20090831	evl	2009	8	31	1052	0.4	4.09	0.1	0.144	6.107	18140	0	24	0	0	0	0.168168722	261.2508
1043	evl20090831	evl	2009	8	31	1052	0.76	13.38	0.06	0.175	8.421	18140	0	24	0	0	0	0.168168722	261.2508
1044	evl20090831	evl	2009	8	31	1052	0.5	5.29	0.09	0.149	5.845	18140	0	24	0	0	0	0.168168722	261.2508
1045	evl20090831	evl	2009	8	31	1052	0.33	3.19	0.1	0.07	2.102	18140	0	24	0	0	0	0.168168722	261.2508
1046	evl20090831	evl	2009	8	31	1052	0.25	2.85	0.09	0.124	6.591	18140	0	24	0	0	0	0.168168722	261.2508
1047	evl20090928	evl	2009	9	28	1010	0.51	3.35	0.15	0.134	3.841	18168	0	21	0	0	0	0.230005299	252.0131
1048	evl20090928	evl	2009	9	28	1010	0.01	0.35	0.02	0.203	8.191	18168	0	21	0	0	0	0.230005299	252.0131
1049	hip20080722	hip	2008	7	22	955	0.11	1.65	0.07	0.181	8.911	17735	0	26	0	0	0	0.160212371	296.4324
1050	hip20080722	hip	2008	7	22	955	0.18	2.04	0.09	0.165	8.846	17735	0	26	0	0	0	0.160212371	296.4324
1051	hip20080722	hip	2008	7	22	955	0.2	1.78	0.11	0.181	10.64	17735	0	26	0	0	0	0.160212371	296.4324
1052	hip20080722	hip	2008	7	22	955	0.11	1.18	0.09	0.18	6.032	17735	0	26	0	0	0	0.160212371	296.4324
1053	hip20080722	hip	2008	7	22	955	0.32	2.86	0.11	0.239	4.991	17735	0	26	0	0	0	0.160212371	296.4324
1054	hip20080722	hip	2008	7	22	955	0.23	2.23	0.1	0.172	7.907	17735	0	26	0	0	0	0.160212371	296.4324
1055	hip20080722	hip	2008	7	22	955	0.11	1.53	0.07	0.167	9.27	17735	0	26	0	0	0	0.160212371	296.4324
1056	hip20080722	hip	2008	7	22	955	0.29	2.12	0.14	0.183	5.021	17735	0	26	0	0	0	0.160212371	296.4324
1057	hip20080722	hip	2008	7	22	955	0.16	3.05	0.05	0.191	6.944	17735	0	26	0	0	0	0.160212371	296.4324
1058	hip20080722	hip	2008	7	22	955	0.09	1.46	0.06	0.165	2.853	17735	0	26	0	0	0	0.160212371	296.4324
1059	hip20080722	hip	2008	7	22	955	0.12	2.71	0.04	0.139	9.723	17735	0	26	0	0	0	0.160212371	296.4324
1060	hip20080722	hip	2008	7	22	955	0.43	3.22	0.13	0.263	7.3	17735	0	26	0	0	0	0.160212371	296.4324
1061	hip20080722	hip	2008	7	22	955	0.13	1.97	0.07	0.227	10.217	17735	0	26	0	0	0	0.160212371	296.4324
1062	hip20080722	hip	2008	7	22	955	0.37	3.28	0.11	0.252	6.906	17735	0	26	0	0	0	0.160212371	296.4324
1063	hip20080722	hip	2008	7	22	955	0.11	1.62	0.07	0.26	4.881	17735	0	26	0	0	0	0.160212371	296.4324
1064	hip20090114	hip	2009	1	14	900	0.17	1.12	0.15	0.356	14.345	17911	0	17	1	132.6	0	0.083412622	659.1388
1065	hip20090114	hip	2009	1	14	900	2.87	19.38	0.15	0.329	7.499	17911	0	17	1	132.6	0	0.083412622	659.1388
1066	hip20090114	hip	2009	1	14	900	0.35	2.03	0.17	0.398	6.657	17911	0	17	1	132.6	0	0.083412622	659.1388
1067	hip20090114	hip	2009	1	14	900	0.29	3.54	0.08	0.345	9.438	17911	0	17	1	132.6	0	0.083412622	659.1388
1068	hip20090114	hip	2009	1	14	900	0.21	1.59	0.13	0.382	6.826	17911	0	17	1	132.6	0	0.083412622	659.1388
1069	hip20090114	hip	2009	1	14	900	0.21	1.1	0.19	0.348	11.699	17911	0	17	1	132.6	0	0.083412622	659.1388
1070	hip20090114	hip	2009	1	14	900	0.08	0.56	0.14	0.421	5.729	17911	0	17	1	132.6	0	0.083412622	659.1388
1071	hip20090114	hip	2009	1	14	900	0.06	0.47	0.13	0.333	11.109	17911	0	17	1	132.6	0	0.083412622	659.1388
1072	hip20090114	hip	2009	1	14	900	0.18	1.95	0.09	0.241	4.076	17911	0	17	1	132.6	0	0.083412622	659.1388
1073	hip20090114	hip	2009	1	14	900	0.27	1.41	0.19	0.469	4.104	17911	0	17	1	132.6	0	0.083412622	659.1388
1074	hip20090114	hip	2009	1	14	900	0.32	1.83	0.17	0.391	7.961	17911	0	17	1	132.6	0	0.083412622	659.1388
1075	hip20090114	hip	2009	1	14	900	0.22	1.72	0.13	0.244	13.834	17911	0	17	1	132.6	0	0.083412622	659.1388
1076	hip20091022	hip	2009	10	22	703	0.11	2.88	0.04	0.217	9.842	18192	0	22	0	0	0	0.175303678	753.4005
1077	hip20091022	hip	2009	10	22	703	2.46	47.48	0.05	0.263	8.421	18192	0	22	0	0	0	0.175303678	753.4005
1078	hip20091022	hip	2009	10	22	703	0.38	6.04	0.06	0.231	9.018	18192	0	22	0	0	0	0.175303678	753.4005
1079	hip20091022	hip	2009	10	22	703	0.29	7.64	0.04	0.21	11.253	18192	0	22	0	0	0	0.175303678	753.4005
1080	hip20091022	hip	2009	10	22	703	0.28	5.26	0.05	0.221	10.945	18192	0	22	0	0	0	0.175303678	753.4005
1081	hip20091022	hip	2009	10	22	703	0.21	2.63	0.08	0.249	6.52	18192	0	22	0	0	0	0.175303678	753.4005
1082	hip20091022	hip	2009	10	22	703	0.31	7.45	0.04	0.207	10.553	18192	0	22	0	0	0	0.175303678	753.4005
1083	hip20091022	hip	2009	10	22	703	0.27	2.96	0.09	0.231	10.602	18192	0	22	0	0	0	0.175303678	753.4005
1084	hip20091022	hip	2009	10	22	703	0.23	5.62	0.04	0.195	8.912	18192	0	22	0	0	0	0.175303678	753.4005
1085	hip20091022	hip	2009	10	22	703	0.47	10.33	0.05	0.169	6.037	18192	0	22	0	0	0	0.175303678	753.4005
1086	hip20091022	hip	2009	10	22	703	0.83	23.06	0.04	0.171	6.44	18192	0	22	0	0	0	0.175303678	753.4005
1087	hip20091022	hip	2009	10	22	703	0.19	2.3	0.08	0.175	5.78	18192	0	22	0	0	0	0.175303678	753.4005
1088	hip20091022	hip	2009	10	22	703	0.42	4.45	0.09	0.232	8.259	18192	0	22	0	0	0	0.175303678	753.4005
1089	hip20091022	hip	2009	10	22	703	0.24	9.17	0.03	0.169	15.256	18192	0	22	0	0	0	0.175303678	753.4005
1090	hip20091022	hip	2009	10	22	703	0.78	21.49	0.04	0.226	9.667	18192	0	22	0	0	0	0.175303678	753.4005
1091	hip20091022	hip	2009	10	22	703	0.27	3.68	0.07	0.219	12.12	18192	0	22	0	0	0	0.175303678	753.4005
1092	hip20091022	hip	2009	10	22	703	0.29	5.49	0.05	0.189	9.461	18192	0	22	0	0	0	0.175303678	753.4005
1093	hip20091022	hip	2009	10	22	703	0.34	4.11	0.08	0.233	9.583	18192	0	22	0	0	0	0.175303678	753.4005
1094	hip20091119	hip	2009	11	19	1000	0.09	1.04	0.08	0.262	10.518	18220	0	24	0	2.1	0	0.128948224	633.5276
1095	hip20091119	hip	2009	11	19	1000	0.1	0.76	0.13	0.252	13.633	18220	0	24	0	2.1	0	0.128948224	633.5276
1096	hip20091119	hip	2009	11	19	1000	0.06	0.78	0.07	0.292	11.461	18220	0	24	0	2.1	0	0.128948224	633.5276
1097	hip20091119	hip	2009	11	19	1000	0.24	2.07	0.12	0.274	11.875	18220	0	24	0	2.1	0	0.128948224	633.5276
1098	hip20091119	hip	2009	11	19	1000	0.05	0.64	0.09	0.263	11.098	18220	0	24	0	2.1	0	0.128948224	633.5276
1099	hip20091119	hip	2009	11	19	1000	0.02	0.28	0.07	0.265	10.16	18220	0	24	0	2.1	0	0.128948224	633.5276
1100	hip20100112	hip	2010	1	12	830	0.48	2.22	0.22	0.29	15.727	18274	0	16	1	68.7	0	0.162549524	586.2289
1101	hip20100112	hip	2010	1	12	830	0.33	1.94	0.17	0.296	11.339	18274	0	16	1	68.7	0	0.162549524	586.2289
1102	hip20100112	hip	2010	1	12	830	0.09	0.69	0.13	0.252	18.781	18274	0	16	1	68.7	0	0.162549524	586.2289
1103	hip20100112	hip	2010	1	12	830	0.42	3.45	0.12	0.245	13.914	18274	0	16	1	68.7	0	0.162549524	586.2289
1104	hip20100112	hip	2010	1	12	830	0.16	1.61	0.1	0.169	21.084	18274	0	16	1	68.7	0	0.162549524	586.2289
1105	hip20100112	hip	2010	1	12	830	0.19	1.84	0.1	0.347	9.058	18274	0	16	1	68.7	0	0.162549524	586.2289
1106	hip20100112	hip	2010	1	12	830	0.13	1.56	0.08	0.245	15.13	18274	0	16	1	68.7	0	0.162549524	586.2289
1107	hip20100112	hip	2010	1	12	830	0.13	2.22	0.06	0.298	15.198	18274	0	16	1	68.7	0	0.162549524	586.2289
1108	kaz20090925	kaz	2009	9	25	800	0.2	1.8	0.11	0.201	4.119	18165	0	16	0	0	0.007526253	0.112144865	329.0585
1109	kaz20090925	kaz	2009	9	25	800	0.15	1.4	0.11	0.24	6.444	18165	0	16	0	0	0.007526253	0.112144865	329.0585
1110	kaz20090925	kaz	2009	9	25	800	0.12	1.9	0.06	0.162	6.58	18165	0	16	0	0	0.007526253	0.112144865	329.0585
1111	kaz20090925	kaz	2009	9	25	800	0.13	2.1	0.06	0.17	7.518	18165	0	16	0	0	0.007526253	0.112144865	329.0585
1112	kaz20090925	kaz	2009	9	25	800	0.9	5.49	0.16	0.184	4.64	18165	0	16	0	0	0.007526253	0.112144865	329.0585
1113	kaz20090925	kaz	2009	9	25	800	0.32	3.65	0.09	0.17	6.234	18165	0	16	0	0	0.007526253	0.112144865	329.0585
1114	kaz20090925	kaz	2009	9	25	800	0.07	0.76	0.09	0.185	6.3	18165	0	16	0	0	0.007526253	0.112144865	329.0585
1115	kaz20090925	kaz	2009	9	25	800	0.19	1.78	0.1	0.247	7.713	18165	0	16	0	0	0.007526253	0.112144865	329.0585
1116	kaz20090925	kaz	2009	9	25	800	0.24	4.81	0.05	0.154	4.603	18165	0	16	0	0	0.007526253	0.112144865	329.0585
1117	kaz20090925	kaz	2009	9	25	800	0.17	2.52	0.07	0.22	6.679	18165	0	16	0	0	0.007526253	0.112144865	329.0585
1118	kaz20090925	kaz	2009	9	25	800	0.94	11.99	0.08	0.212	6.752	18165	0	16	0	0	0.007526253	0.112144865	329.0585
1119	kaz20090925	kaz	2009	9	25	800	0.31	3.18	0.1	0.172	6.987	18165	0	16	0	0	0.007526253	0.112144865	329.0585
1120	kaz20090925	kaz	2009	9	25	800	0.25	2.96	0.08	0.22	8.271	18165	0	16	0	0	0.007526253	0.112144865	329.0585
1121	kaz20090925	kaz	2009	9	25	800	0.12	1.06	0.11	0.224	8.724	18165	0	16	0	0	0.007526253	0.112144865	329.0585
1122	kaz20090925	kaz	2009	9	25	800	0.26	2.7	0.1	0.186	8.194	18165	0	16	0	0	0.007526253	0.112144865	329.0585
1123	kaz20090925	kaz	2009	9	25	800	0.28	1.58	0.18	0.303	4.434	18165	0	16	0	0	0.007526253	0.112144865	329.0585
1124	kaz20090925	kaz	2009	9	25	800	0.24	2	0.12	0.278	5.077	18165	0	16	0	0	0.007526253	0.112144865	329.0585
1125	kaz20090925	kaz	2009	9	25	800	0.28	3.42	0.08	0.197	6.882	18165	0	16	0	0	0.007526253	0.112144865	329.0585
1126	kaz20090925	kaz	2009	9	25	800	0.19	2.64	0.07	0.19	6.303	18165	0	16	0	0	0.007526253	0.112144865	329.0585
1127	kaz20090925	kaz	2009	9	25	800	0.11	1.34	0.08	0.211	7.432	18165	0	16	0	0	0.007526253	0.112144865	329.0585
1128	kaz20090925	kaz	2009	9	25	800	0.07	0.45	0.15	0.274	6.713	18165	0	16	0	0	0.007526253	0.112144865	329.0585
1129	kaz20090925	kaz	2009	9	25	800	0.07	0.41	0.16	0.182	17.708	18165	0	16	0	0	0.007526253	0.112144865	329.0585
1130	kin20090820	kin	2009	8	20	1020	0.36	2.86	0.13	0.31	6.416	18129	0	41	0	0	0	0.057054354	257.9151
1131	kin20090820	kin	2009	8	20	1020	0.27	4.41	0.06	0.279	7.35	18129	0	41	0	0	0	0.057054354	257.9151
1132	kin20090820	kin	2009	8	20	1020	0.37	3.52	0.1	0.272	18.874	18129	0	41	0	0	0	0.057054354	257.9151
1133	kin20090820	kin	2009	8	20	1020	0.45	6.46	0.07	0.265	9.924	18129	0	41	0	0	0	0.057054354	257.9151
1134	kin20090820	kin	2009	8	20	1020	0.47	4.83	0.1	0.276	4.71	18129	0	41	0	0	0	0.057054354	257.9151
1135	kin20090820	kin	2009	8	20	1020	0.41	6.36	0.06	0.216	14.15	18129	0	41	0	0	0	0.057054354	257.9151
1136	kin20090820	kin	2009	8	20	1020	0.2	1.99	0.1	0.249	4.842	18129	0	41	0	0	0	0.057054354	257.9151
1137	kin20090820	kin	2009	8	20	1020	0.38	7.8	0.05	0.273	6.307	18129	0	41	0	0	0	0.057054354	257.9151
1138	kin20090820	kin	2009	8	20	1020	0.6	9.43	0.06	0.231	14.462	18129	0	41	0	0	0	0.057054354	257.9151
1139	kin20090820	kin	2009	8	20	1020	0.75	5.78	0.13	0.3	8.378	18129	0	41	0	0	0	0.057054354	257.9151
1140	kin20090820	kin	2009	8	20	1020	0.26	3.71	0.07	0.176	9.756	18129	0	41	0	0	0	0.057054354	257.9151
1141	kin20090820	kin	2009	8	20	1020	0.56	7.8	0.07	0.214	10.33	18129	0	41	0	0	0	0.057054354	257.9151
1142	kin20090820	kin	2009	8	20	1020	0.72	6.68	0.11	0.29	19.333	18129	0	41	0	0	0	0.057054354	257.9151
1143	kin20090820	kin	2009	8	20	1020	0.6	5.97	0.1	0.256	9.639	18129	0	41	0	0	0	0.057054354	257.9151
1144	kin20090820	kin	2009	8	20	1020	0.17	3.77	0.04	0.199	9.543	18129	0	41	0	0	0	0.057054354	257.9151
1145	kin20090820	kin	2009	8	20	1020	0.69	13.77	0.05	0.245	10.836	18129	0	41	0	0	0	0.057054354	257.9151
1146	kin20090820	kin	2009	8	20	1020	0.78	9.56	0.08	0.237	14.343	18129	0	41	0	0	0	0.057054354	257.9151
1147	kin20090820	kin	2009	8	20	1020	1.24	11.86	0.1	0.305	11.579	18129	0	41	0	0	0	0.057054354	257.9151
1148	kin20090820	kin	2009	8	20	1020	0.28	3.65	0.08	0.227	9.88	18129	0	41	0	0	0	0.057054354	257.9151
1149	kub20080722	kub	2008	7	22	855	0.24	1.2	0.2	0.289	10.061	17735	1	19	0	0	0.071208706	0.516011815	213.583
1150	kub20080722	kub	2008	7	22	855	0.13	0.68	0.19	0.296	9.294	17735	1	19	0	0	0.071208706	0.516011815	213.583
1151	kub20080722	kub	2008	7	22	855	0.21	0.67	0.31	0.348	6.685	17735	1	19	0	0	0.071208706	0.516011815	213.583
1152	kub20080722	kub	2008	7	22	855	0.18	1.91	0.09	0.372	7.817	17735	1	19	0	0	0.071208706	0.516011815	213.583
1153	kub20080722	kub	2008	7	22	855	0.18	0.6	0.3	0.391	5.275	17735	1	19	0	0	0.071208706	0.516011815	213.583
1154	kub20080722	kub	2008	7	22	855	0.14	0.83	0.17	0.353	4.866	17735	1	19	0	0	0.071208706	0.516011815	213.583
1155	kub20080722	kub	2008	7	22	855	0.18	0.8	0.22	0.303	8.663	17735	1	19	0	0	0.071208706	0.516011815	213.583
1156	kub20080722	kub	2008	7	22	855	0.32	1.8	0.18	0.209	16.116	17735	1	19	0	0	0.071208706	0.516011815	213.583
1157	kub20080722	kub	2008	7	22	855	0.22	1.05	0.2	0.39	3.392	17735	1	19	0	0	0.071208706	0.516011815	213.583
1158	kub20080722	kub	2008	7	22	855	0.21	1.07	0.19	0.258	8.609	17735	1	19	0	0	0.071208706	0.516011815	213.583
1159	kub20080722	kub	2008	7	22	855	0.65	2.67	0.24	0.288	9.95	17735	1	19	0	0	0.071208706	0.516011815	213.583
1160	kub20080722	kub	2008	7	22	855	0.21	1.38	0.15	0.327	9.545	17735	1	19	0	0	0.071208706	0.516011815	213.583
1161	kub20080722	kub	2008	7	22	855	0.32	1.33	0.24	0.382	5.835	17735	1	19	0	0	0.071208706	0.516011815	213.583
1162	kub20080722	kub	2008	7	22	855	0.15	0.63	0.23	0.221	13.757	17735	1	19	0	0	0.071208706	0.516011815	213.583
1163	kub20080722	kub	2008	7	22	855	0.42	2.51	0.17	0.252	8.351	17735	1	19	0	0	0.071208706	0.516011815	213.583
1164	kub20080722	kub	2008	7	22	855	0.56	1.92	0.29	0.185	12.793	17735	1	19	0	0	0.071208706	0.516011815	213.583
1165	kub20080722	kub	2008	7	22	855	0.59	2.36	0.25	0.253	11.913	17735	1	19	0	0	0.071208706	0.516011815	213.583
1166	kub20080722	kub	2008	7	22	855	0.52	3.03	0.17	0.219	10.143	17735	1	19	0	0	0.071208706	0.516011815	213.583
1167	kub20081003	kub	2008	10	3	945	0.27	2.09	0.13	0.18	7.753	17808	1	21	0	0	0.054708939	0.566705962	243.0968
1168	kub20081003	kub	2008	10	3	945	1.46	9.02	0.16	0.217	8.313	17808	1	21	0	0	0.054708939	0.566705962	243.0968
1169	kub20081003	kub	2008	10	3	945	0.59	4.24	0.14	0.131	6.094	17808	1	21	0	0	0.054708939	0.566705962	243.0968
1170	kub20081003	kub	2008	10	3	945	0.53	3.81	0.14	0.195	5.532	17808	1	21	0	0	0.054708939	0.566705962	243.0968
1171	kub20081003	kub	2008	10	3	945	1.02	4.32	0.24	0.221	9.962	17808	1	21	0	0	0.054708939	0.566705962	243.0968
1172	kub20081021	kub	2008	10	21	1005	0.19	0.78	0.25	0.463	4.022	17826	0	21	0	0	0.063717152	0.541393661	336.3144
1173	kub20081021	kub	2008	10	21	1005	0.04	0.3	0.14	0.307	7.221	17826	0	21	0	0	0.063717152	0.541393661	336.3144
1174	kub20081215	kub	2008	12	15	845	0.07	0.64	0.1	0.29	6.899	17881	0	18	0	0	0.058359043	0.227900501	746.1744
1175	kub20081215	kub	2008	12	15	845	0.1	0.64	0.15	0.305	11.887	17881	0	18	0	0	0.058359043	0.227900501	746.1744
1176	kub20081215	kub	2008	12	15	845	0.17	0.77	0.23	0.271	8.921	17881	0	18	0	0	0.058359043	0.227900501	746.1744
1177	kub20081215	kub	2008	12	15	845	0.12	0.69	0.17	0.125	17.862	17881	0	18	0	0	0.058359043	0.227900501	746.1744
1178	kub20081215	kub	2008	12	15	845	0.04	0.38	0.1	0.164	19.043	17881	0	18	0	0	0.058359043	0.227900501	746.1744
1179	kub20081215	kub	2008	12	15	845	0.08	0.8	0.09	0.308	8.558	17881	0	18	0	0	0.058359043	0.227900501	746.1744
1180	kub20081215	kub	2008	12	15	845	0.03	0.32	0.11	0.178	23.902	17881	0	18	0	0	0.058359043	0.227900501	746.1744
1181	kub20081215	kub	2008	12	15	845	0.08	0.91	0.09	0.321	6.469	17881	0	18	0	0	0.058359043	0.227900501	746.1744
1182	kub20081215	kub	2008	12	15	845	0.03	0.36	0.09	0.295	6.108	17881	0	18	0	0	0.058359043	0.227900501	746.1744
1183	kub20081215	kub	2008	12	15	845	0.3	1.46	0.21	0.268	10.975	17881	0	18	0	0	0.058359043	0.227900501	746.1744
1184	kub20081215	kub	2008	12	15	845	0.1	0.42	0.25	0.17	12.383	17881	0	18	0	0	0.058359043	0.227900501	746.1744
1185	kub20081215	kub	2008	12	15	845	0.43	1.96	0.22	0.148	15.184	17881	0	18	0	0	0.058359043	0.227900501	746.1744
1186	kub20081215	kub	2008	12	15	845	0.22	1.12	0.2	0.181	12.814	17881	0	18	0	0	0.058359043	0.227900501	746.1744
1187	kub20081215	kub	2008	12	15	845	0.28	1.35	0.21	0.177	15.121	17881	0	18	0	0	0.058359043	0.227900501	746.1744
1188	kub20081215	kub	2008	12	15	845	0.14	1	0.14	0.252	7.949	17881	0	18	0	0	0.058359043	0.227900501	746.1744
1189	kub20081215	kub	2008	12	15	845	0.15	1.46	0.1	0.216	7.35	17881	0	18	0	0	0.058359043	0.227900501	746.1744
1190	kub20090112	kub	2009	1	12	850	0.12	0.41	0.29	0.302	11.388	17909	0	18	1	124.7	0.053012875	0.345329713	780.4313
1191	kub20090112	kub	2009	1	12	850	0.59	2.07	0.28	0.394	5.224	17909	0	18	1	124.7	0.053012875	0.345329713	780.4313
1192	kub20090112	kub	2009	1	12	850	0.33	1.73	0.19	0.361	9.121	17909	0	18	1	124.7	0.053012875	0.345329713	780.4313
1193	kub20090112	kub	2009	1	12	850	0.11	0.54	0.21	0.343	12.188	17909	0	18	1	124.7	0.053012875	0.345329713	780.4313
1194	kub20090112	kub	2009	1	12	850	0.04	0.27	0.15	0.364	12.924	17909	0	18	1	124.7	0.053012875	0.345329713	780.4313
1195	kub20090112	kub	2009	1	12	850	0.04	0.26	0.15	0.299	11.688	17909	0	18	1	124.7	0.053012875	0.345329713	780.4313
1196	kub20090112	kub	2009	1	12	850	0.01	0.06	0.21	0.302	12.746	17909	0	18	1	124.7	0.053012875	0.345329713	780.4313
1197	kub20090112	kub	2009	1	12	850	0.02	0.11	0.16	0.309	10.565	17909	0	18	1	124.7	0.053012875	0.345329713	780.4313
1198	kub20090112	kub	2009	1	12	850	0.03	0.15	0.23	0.349	11.903	17909	0	18	1	124.7	0.053012875	0.345329713	780.4313
1199	kub20090112	kub	2009	1	12	850	0.31	1.18	0.26	0.252	5.658	17909	0	18	1	124.7	0.053012875	0.345329713	780.4313
1200	kub20090112	kub	2009	1	12	850	0.2	1.07	0.19	0.251	11.678	17909	0	18	1	124.7	0.053012875	0.345329713	780.4313
1201	kub20090112	kub	2009	1	12	850	0.31	2.05	0.15	0.257	9.696	17909	0	18	1	124.7	0.053012875	0.345329713	780.4313
1202	kub20090112	kub	2009	1	12	850	0.4	2.04	0.19	0.261	6.777	17909	0	18	1	124.7	0.053012875	0.345329713	780.4313
1203	kub20090414	kub	2009	4	14	940	0.1	0.65	0.16	0.311	8.648	18001	0	25	0	0	0.043581034	0.216014129	822.1529
1204	kub20090414	kub	2009	4	14	940	0.06	0.43	0.15	0.294	6.543	18001	0	25	0	0	0.043581034	0.216014129	822.1529
1205	kub20090414	kub	2009	4	14	940	0.47	3.52	0.13	0.317	4.018	18001	0	25	0	0	0.043581034	0.216014129	822.1529
1206	kub20090414	kub	2009	4	14	940	0.42	1.13	0.38	0.469	4.902	18001	0	25	0	0	0.043581034	0.216014129	822.1529
1207	kub20090414	kub	2009	4	14	940	0.34	0.92	0.37	0.471	5.404	18001	0	25	0	0	0.043581034	0.216014129	822.1529
1208	kub20090414	kub	2009	4	14	940	0.87	3.59	0.24	0.432	5.709	18001	0	25	0	0	0.043581034	0.216014129	822.1529
1209	kub20090414	kub	2009	4	14	940	0.24	0.96	0.25	0.45	6.334	18001	0	25	0	0	0.043581034	0.216014129	822.1529
1210	kub20090414	kub	2009	4	14	940	0.29	1.29	0.22	0.399	7.126	18001	0	25	0	0	0.043581034	0.216014129	822.1529
1211	kub20090414	kub	2009	4	14	940	0.14	0.93	0.15	0.475	7.576	18001	0	25	0	0	0.043581034	0.216014129	822.1529
1212	kub20090414	kub	2009	4	14	940	0.31	0.84	0.37	0.483	8.837	18001	0	25	0	0	0.043581034	0.216014129	822.1529
1213	kub20090414	kub	2009	4	14	940	0.07	0.45	0.17	0.421	7.543	18001	0	25	0	0	0.043581034	0.216014129	822.1529
1214	kub20090414	kub	2009	4	14	940	0.34	1.94	0.18	0.331	7.016	18001	0	25	0	0	0.043581034	0.216014129	822.1529
1215	kub20090414	kub	2009	4	14	940	0.3	2.61	0.12	0.54	10.013	18001	0	25	0	0	0.043581034	0.216014129	822.1529
1216	kub20090414	kub	2009	4	14	940	0.56	3.03	0.18	0.351	8.331	18001	0	25	0	0	0.043581034	0.216014129	822.1529
1217	kub20090414	kub	2009	4	14	940	0.16	0.88	0.18	0.447	9.642	18001	0	25	0	0	0.043581034	0.216014129	822.1529
1218	kub20090708	kub	2009	7	8	935	0.24	0.96	0.25	0.467	4.06	18086	1	20	0	0	0.069445648	0.51812089	217.6408
1219	kub20090708	kub	2009	7	8	935	0.19	0.86	0.22	0.449	3.608	18086	1	20	0	0	0.069445648	0.51812089	217.6408
1220	kub20090708	kub	2009	7	8	935	0.04	0.26	0.16	0.412	4.645	18086	1	20	0	0	0.069445648	0.51812089	217.6408
1221	kub20090708	kub	2009	7	8	935	0.03	0.14	0.2	0.498	7.928	18086	1	20	0	0	0.069445648	0.51812089	217.6408
1222	kub20090708	kub	2009	7	8	935	0.04	0.25	0.16	0.393	5.812	18086	1	20	0	0	0.069445648	0.51812089	217.6408
1223	kub20090708	kub	2009	7	8	935	0.1	0.42	0.25	0.463	6.265	18086	1	20	0	0	0.069445648	0.51812089	217.6408
1224	kub20090708	kub	2009	7	8	935	0.24	0.75	0.31	0.55	4.324	18086	1	20	0	0	0.069445648	0.51812089	217.6408
1225	kub20090708	kub	2009	7	8	935	0.27	1.19	0.22	0.497	6.046	18086	1	20	0	0	0.069445648	0.51812089	217.6408
1226	kub20090708	kub	2009	7	8	935	0.11	0.48	0.24	0.517	5.288	18086	1	20	0	0	0.069445648	0.51812089	217.6408
1227	kub20090708	kub	2009	7	8	935	0.1	0.69	0.14	0.42	8.228	18086	1	20	0	0	0.069445648	0.51812089	217.6408
1228	kub20090708	kub	2009	7	8	935	1.08	3.01	0.36	0.33	3.05	18086	1	20	0	0	0.069445648	0.51812089	217.6408
1229	kub20090708	kub	2009	7	8	935	0.3	1.25	0.24	0.296	2.742	18086	1	20	0	0	0.069445648	0.51812089	217.6408
1230	kub20090708	kub	2009	7	8	935	0.09	0.72	0.12	0.284	6.636	18086	1	20	0	0	0.069445648	0.51812089	217.6408
1231	kub20090708	kub	2009	7	8	935	0.1	0.66	0.15	0.319	2.466	18086	1	20	0	0	0.069445648	0.51812089	217.6408
1232	kub20090708	kub	2009	7	8	935	0.27	1.21	0.22	0.239	3.955	18086	1	20	0	0	0.069445648	0.51812089	217.6408
1233	kub20090708	kub	2009	7	8	935	0.57	2.01	0.28	0.232	6.151	18086	1	20	0	0	0.069445648	0.51812089	217.6408
1234	kub20090921	kub	2009	9	21	1027	0.01	0.38	0.03	0.263	6.821	18161	1	18	0	0	0.062647788	0.469730805	226.5365
1235	kub20090921	kub	2009	9	21	1027	0.06	0.44	0.14	0.325	7.065	18161	1	18	0	0	0.062647788	0.469730805	226.5365
1236	kub20090921	kub	2009	9	21	1027	0.32	4.8	0.07	0.472	9.596	18161	1	18	0	0	0.062647788	0.469730805	226.5365
1237	kub20090921	kub	2009	9	21	1027	0.17	1.43	0.12	0.249	6.048	18161	1	18	0	0	0.062647788	0.469730805	226.5365
1238	kub20090925	kub	2009	9	25	818	0.06	0.48	0.12			18165	0	18	0	0	0.100547881	0.181372613	291.7146
1239	kub20090925	kub	2009	9	25	818	0.36	3.02	0.12			18165	0	18	0	0	0.100547881	0.181372613	291.7146
1240	kub20090925	kub	2009	9	25	818	0.11	0.61	0.17			18165	0	18	0	0	0.100547881	0.181372613	291.7146
1241	kub20090925	kub	2009	9	25	818	0.12	1.44	0.08			18165	0	18	0	0	0.100547881	0.181372613	291.7146
1242	kub20090925	kub	2009	9	25	818	0.12	0.58	0.2	0.296	4.238	18165	0	18	0	0	0.100547881	0.181372613	291.7146
1243	kub20090925	kub	2009	9	25	818	0.27	1.25	0.21	0.133	9.547	18165	0	18	0	0	0.100547881	0.181372613	291.7146
1244	kub20090925	kub	2009	9	25	818	0.24	1.38	0.17	0.198	2.851	18165	0	18	0	0	0.100547881	0.181372613	291.7146
1245	kub20090925	kub	2009	9	25	818	0.14	0.5	0.28	0.211	3.738	18165	0	18	0	0	0.100547881	0.181372613	291.7146
1246	kub20090925	kub	2009	9	25	818	0.07	0.41	0.16	0.148	6.533	18165	0	18	0	0	0.100547881	0.181372613	291.7146
1247	kub20090925	kub	2009	9	25	818	0.17	1.65	0.1	0.132	5.553	18165	0	18	0	0	0.100547881	0.181372613	291.7146
1248	kub20090925	kub	2009	9	25	818	0.24	2.06	0.12	0.145	3.798	18165	0	18	0	0	0.100547881	0.181372613	291.7146
1249	kub20100108	kub	2010	1	8	817	0.01	0.28	0.05			18270	0	13	0	39.4	0.040687414	0.362302408	721.9195
1250	kub20100108	kub	2010	1	8	817	0.02	0.21	0.09			18270	0	13	0	39.4	0.040687414	0.362302408	721.9195
1251	kub20100108	kub	2010	1	8	817	0.21	1.47	0.14			18270	0	13	0	39.4	0.040687414	0.362302408	721.9195
1252	kub20100108	kub	2010	1	8	817	0.05	0.32	0.16			18270	0	13	0	39.4	0.040687414	0.362302408	721.9195
1253	kub20100108	kub	2010	1	8	817	0.24	1.43	0.17			18270	0	13	0	39.4	0.040687414	0.362302408	721.9195
1254	kub20100108	kub	2010	1	8	817	0.21	1.53	0.13			18270	0	13	0	39.4	0.040687414	0.362302408	721.9195
1255	kub20100108	kub	2010	1	8	817	0.01	0.09	0.14			18270	0	13	0	39.4	0.040687414	0.362302408	721.9195
1256	kub20100108	kub	2010	1	8	817	0.02	0.16	0.11	0.334	13.133	18270	0	13	0	39.4	0.040687414	0.362302408	721.9195
1257	kub20100108	kub	2010	1	8	817	0.5	6.2	0.08	0.379	8.926	18270	0	13	0	39.4	0.040687414	0.362302408	721.9195
1258	kub20100108	kub	2010	1	8	817	0.01	0.13	0.06	0.213	3.21	18270	0	13	0	39.4	0.040687414	0.362302408	721.9195
1259	kub20100108	kub	2010	1	8	817	0.2	0.97	0.2	0.339	7.256	18270	0	13	0	39.4	0.040687414	0.362302408	721.9195
1260	kub20100111	kub	2010	1	11	920	0.08	0.26	0.3			18273	0	13	1	57.7	0.005932893	0.249658064	881.2356
1261	kub20100111	kub	2010	1	11	920	0.05	0.28	0.2			18273	0	13	1	57.7	0.005932893	0.249658064	881.2356
1262	kub20100111	kub	2010	1	11	920	1.76	7.04	0.25			18273	0	13	1	57.7	0.005932893	0.249658064	881.2356
1263	kub20100111	kub	2010	1	11	920	0.09	0.46	0.2			18273	0	13	1	57.7	0.005932893	0.249658064	881.2356
1264	kub20100111	kub	2010	1	11	920	0.18	1.07	0.17			18273	0	13	1	57.7	0.005932893	0.249658064	881.2356
1265	kub20100111	kub	2010	1	11	920	0.19	1.23	0.15			18273	0	13	1	57.7	0.005932893	0.249658064	881.2356
1266	kub20100111	kub	2010	1	11	920	0.15	1.12	0.13			18273	0	13	1	57.7	0.005932893	0.249658064	881.2356
1267	kub20100111	kub	2010	1	11	920	0.14	1.2	0.11			18273	0	13	1	57.7	0.005932893	0.249658064	881.2356
1268	kub20100414	kub	2010	4	14	1057	0.22	1.05	0.21			18366	1	22	0	17.2	0.053075804	0.48714132	452.0282
1269	kub20100414	kub	2010	4	14	1057	0.1	0.58	0.17			18366	1	22	0	17.2	0.053075804	0.48714132	452.0282
1270	kub20100414	kub	2010	4	14	1057	0.1	0.35	0.29			18366	1	22	0	17.2	0.053075804	0.48714132	452.0282
1271	kub20100414	kub	2010	4	14	1057	0.11	0.33	0.34			18366	1	22	0	17.2	0.053075804	0.48714132	452.0282
1272	kub20100415	kub	2010	4	15	949	0.07	0.28	0.25			18367	1	22	0	17.2	0.022532676	0.466021805	552.8418
1273	kub20100415	kub	2010	4	15	949	0.1	0.6	0.17			18367	1	22	0	17.2	0.022532676	0.466021805	552.8418
1274	kub20100415	kub	2010	4	15	949	0.06	0.26	0.25			18367	1	22	0	17.2	0.022532676	0.466021805	552.8418
1275	kub20100415	kub	2010	4	15	949	0.05	0.36	0.15			18367	1	22	0	17.2	0.022532676	0.466021805	552.8418
1276	kub20100416	kub	2010	4	16	1039	0.19	1.61	0.12			18368	1	22	0	17.2	0.030095622	0.651297013	594.3557
1277	kub20100416	kub	2010	4	16	1039	0.09	0.91	0.09			18368	1	22	0	17.2	0.030095622	0.651297013	594.3557
1278	kub20100416	kub	2010	4	16	1039	0.16	1.04	0.15			18368	1	22	0	17.2	0.030095622	0.651297013	594.3557
1279	kub20100416	kub	2010	4	16	1039	0.08	0.64	0.13			18368	1	22	0	17.2	0.030095622	0.651297013	594.3557
1280	kub20100427	kub	2010	4	27	1020	0.11	0.62	0.18			18379	1	22	0	15.2	0.013978644	0.742776834	359.7068
1281	kub20100427	kub	2010	4	27	1020	0.06	0.35	0.18			18379	1	22	0	15.2	0.013978644	0.742776834	359.7068
1282	kub20100427	kub	2010	4	27	1020	0.04	0.28	0.15			18379	1	22	0	15.2	0.013978644	0.742776834	359.7068
1283	kub20100427	kub	2010	4	27	1020	0.17	0.71	0.24			18379	1	22	0	15.2	0.013978644	0.742776834	359.7068
1284	kub20100504	kub	2010	5	4	1027	0.17	1.99	0.08			18386	0	30	0	0	0.042122718	0.289403481	314.4339
1285	kub20100504	kub	2010	5	4	1027	0.04	0.81	0.05			18386	0	30	0	0	0.042122718	0.289403481	314.4339
1286	kub20100504	kub	2010	5	4	1027	0.05	1.24	0.04			18386	0	30	0	0	0.042122718	0.289403481	314.4339
1287	kub20100504	kub	2010	5	4	1027	0.13	2.27	0.06			18386	0	30	0	0	0.042122718	0.289403481	314.4339
1288	kub20100504	kub	2010	5	4	1027	0.09	0.78	0.11			18386	0	30	0	0	0.042122718	0.289403481	314.4339
1289	kub20100504	kub	2010	5	4	1027	0.12	0.99	0.12			18386	0	30	0	0	0.042122718	0.289403481	314.4339
1290	kub20100504	kub	2010	5	4	1027	0.1	0.9	0.12			18386	0	30	0	0	0.042122718	0.289403481	314.4339
1291	kub20100504	kub	2010	5	4	1027	0.14	0.91	0.15			18386	0	30	0	0	0.042122718	0.289403481	314.4339
1292	kub20100505	kub	2010	5	5	1036	0.1	0.61	0.16	0.267	12.76	18387	1	30	0	0	0.042063393	0.68960923	287.4048
1293	kub20100505	kub	2010	5	5	1036	0.21	1.18	0.17	0.324	7.105	18387	1	30	0	0	0.042063393	0.68960923	287.4048
1294	kub20100505	kub	2010	5	5	1036	0.01	0.03	0.19	0.366	5.494	18387	1	30	0	0	0.042063393	0.68960923	287.4048
1295	kub20100505	kub	2010	5	5	1036	0.1	0.59	0.18	0.339	5.079	18387	1	30	0	0	0.042063393	0.68960923	287.4048
1296	kub20100505	kub	2010	5	5	1036	0.4	1.49	0.27	0.409	5.318	18387	1	30	0	0	0.042063393	0.68960923	287.4048
1297	kub20100505	kub	2010	5	5	1036	0.16	0.79	0.21	0.293	7.742	18387	1	30	0	0	0.042063393	0.68960923	287.4048
1298	kub20100505	kub	2010	5	5	1036	0.09	0.57	0.15	0.292	11.116	18387	1	30	0	0	0.042063393	0.68960923	287.4048
1299	kub20100505	kub	2010	5	5	1036	0.16	1.02	0.15	0.283	6.653	18387	1	30	0	0	0.042063393	0.68960923	287.4048
1300	kub20100505	kub	2010	5	5	1036	0.19	0.85	0.22	0.264	10.208	18387	1	30	0	0	0.042063393	0.68960923	287.4048
1301	kub20100505	kub	2010	5	5	1036	0.17	0.84	0.2	0.302	7.891	18387	1	30	0	0	0.042063393	0.68960923	287.4048
1302	kub20100517	kub	2010	5	17	957	0.14	0.7	0.2			18399	0	30	0	0	0.051801843	0.33734527	300.4699
1303	kub20100517	kub	2010	5	17	957	0.05	0.29	0.19			18399	0	30	0	0	0.051801843	0.33734527	300.4699
1304	kub20100517	kub	2010	5	17	957	0.5	3.34	0.15			18399	0	30	0	0	0.051801843	0.33734527	300.4699
1305	kub20100517	kub	2010	5	17	957	0.1	0.61	0.16			18399	0	30	0	0	0.051801843	0.33734527	300.4699
1306	kub20100517	kub	2010	5	17	957	0.11	0.57	0.19	0.294	15.163	18399	0	30	0	0	0.051801843	0.33734527	300.4699
1307	kub20100517	kub	2010	5	17	957	0.29	1.31	0.22	0.373	14.905	18399	0	30	0	0	0.051801843	0.33734527	300.4699
1308	kub20100517	kub	2010	5	17	957	1.37	6.78	0.2	0.351	10.546	18399	0	30	0	0	0.051801843	0.33734527	300.4699
1309	kub20100517	kub	2010	5	17	957	0.12	0.84	0.14	0.28	7.544	18399	0	30	0	0	0.051801843	0.33734527	300.4699
1310	kub20100517	kub	2010	5	17	957	0.45	2.31	0.19	0.307	9.674	18399	0	30	0	0	0.051801843	0.33734527	300.4699
1311	kub20100517	kub	2010	5	17	957	0.08	0.34	0.23	0.451	7.773	18399	0	30	0	0	0.051801843	0.33734527	300.4699
1312	kub20100517	kub	2010	5	17	957	0.11	0.77	0.14	0.195	8.342	18399	0	30	0	0	0.051801843	0.33734527	300.4699
1313	kub20100517	kub	2010	5	17	957	0.69	3.89	0.18	0.319	9.372	18399	0	30	0	0	0.051801843	0.33734527	300.4699
1314	kub20100517	kub	2010	5	17	957	0.33	1.65	0.2	0.277	6.768	18399	0	30	0	0	0.051801843	0.33734527	300.4699
1315	kub20100517	kub	2010	5	17	957	0.14	0.66	0.21	0.398	12.079	18399	0	30	0	0	0.051801843	0.33734527	300.4699
1316	kub20100916	kub	2010	9	16	1025	0.32	1.93	0.17	0.287	7.847	18521	1	16	0	0	0.021511745	0.666295612	331.7525
1317	kub20100916	kub	2010	9	16	1025	0.01	0.08	0.1			18521	1	16	0	0	0.021511745	0.666295612	331.7525
1318	kub20100916	kub	2010	9	16	1025	0.21	1.13	0.19	0.706	7.558	18521	1	16	0	0	0.021511745	0.666295612	331.7525
1319	kub20100916	kub	2010	9	16	1025	0	0.02	0.17	0.345	5.683	18521	1	16	0	0	0.021511745	0.666295612	331.7525
1320	kub20100916	kub	2010	9	16	1025	0	0.02	0.07	0.233	5.755	18521	1	16	0	0	0.021511745	0.666295612	331.7525
1321	kub20100916	kub	2010	9	16	1025	0	0.03	0.12	0.343	5.9	18521	1	16	0	0	0.021511745	0.666295612	331.7525
1322	kub20100916	kub	2010	9	16	1025	0.01	0.17	0.08	0.228	7.063	18521	1	16	0	0	0.021511745	0.666295612	331.7525
1323	kub20100916	kub	2010	9	16	1025	0.66	6.83	0.1	0.214	14.877	18521	1	16	0	0	0.021511745	0.666295612	331.7525
1324	kub20100916	kub	2010	9	16	1025	0.06	0.66	0.09	0.147	8.199	18521	1	16	0	0	0.021511745	0.666295612	331.7525
1325	kub20100916	kub	2010	9	16	1025	0.05	0.45	0.1	0.324	7.95	18521	1	16	0	0	0.021511745	0.666295612	331.7525
1326	kub20100916	kub	2010	9	16	1025	0.15	1.7	0.09	0.167	8.569	18521	1	16	0	0	0.021511745	0.666295612	331.7525
1327	kub20100916	kub	2010	9	16	1025	0.43	3.25	0.13	0.272	5.397	18521	1	16	0	0	0.021511745	0.666295612	331.7525
1328	kub20100916	kub	2010	9	16	1025	0.8	6.62	0.12	0.264	8.535	18521	1	16	0	0	0.021511745	0.666295612	331.7525
1329	kub20100916	kub	2010	9	16	1025	0.62	3.95	0.16	0.256	8.143	18521	1	16	0	0	0.021511745	0.666295612	331.7525
1330	kub20100916	kub	2010	9	16	1025	0.53	4.42	0.12	0.197	7.823	18521	1	16	0	0	0.021511745	0.666295612	331.7525
1331	kub20100916	kub	2010	9	16	1025	0.13	1.41	0.09	0.224	4.471	18521	1	16	0	0	0.021511745	0.666295612	331.7525
1332	kub20100916	kub	2010	9	16	1025	0.38	2.61	0.15	0.255	8.294	18521	1	16	0	0	0.021511745	0.666295612	331.7525
1333	kub20100916	kub	2010	9	16	1025	0.07	0.73	0.1	0.215	6.468	18521	1	16	0	0	0.021511745	0.666295612	331.7525
1334	kub20100916	kub	2010	9	16	1025	0.63	3.67	0.17	0.234	8.028	18521	1	16	0	0	0.021511745	0.666295612	331.7525
1335	kub20100916	kub	2010	9	16	1025	0.93	4.26	0.22	0.278	5.591	18521	1	16	0	0	0.021511745	0.666295612	331.7525
1336	kub20100916	kub	2010	9	16	1025	0.53	6.77	0.08	0.209	7.898	18521	1	16	0	0	0.021511745	0.666295612	331.7525
1337	kub20100916	kub	2010	9	16	1025	0.19	2.02	0.09	0.211	6.135	18521	1	16	0	0	0.021511745	0.666295612	331.7525
1338	kub20100916	kub	2010	9	16	1025	0.16	1.2	0.13	0.247	8.413	18521	1	16	0	0	0.021511745	0.666295612	331.7525
1339	kub20100916	kub	2010	9	16	1025	0.27	3.18	0.08	0.229	6.329	18521	1	16	0	0	0.021511745	0.666295612	331.7525
1340	mow20080726	mow	2008	7	26	950	0.3	1.16	0.26	0.398		17739	1	6	0	0	0.262647468	0.280056751	187.9621
1341	mow20080726	mow	2008	7	26	950	0.37	1.42	0.26	0.522		17739	1	6	0	0	0.262647468	0.280056751	187.9621
1342	mow20080726	mow	2008	7	26	950	0.51	1.69	0.3	0.326		17739	1	6	0	0	0.262647468	0.280056751	187.9621
1343	mow20080726	mow	2008	7	26	950	0.21	0.97	0.22	0.364		17739	1	6	0	0	0.262647468	0.280056751	187.9621
1344	mow20080726	mow	2008	7	26	950	1.8	10.07	0.18	0.345		17739	1	6	0	0	0.262647468	0.280056751	187.9621
1345	mow20080726	mow	2008	7	26	950	0.16	0.87	0.19	0.352		17739	1	6	0	0	0.262647468	0.280056751	187.9621
1346	mow20080726	mow	2008	7	26	950	0.17	0.68	0.25	0.276		17739	1	6	0	0	0.262647468	0.280056751	187.9621
1347	mow20080821	mow	2008	8	21	1015	0.68	1.79	0.38	0.312		17765	0	6	0	0	0.020803665	0.075622016	129.6259
1348	mow20080821	mow	2008	8	21	1015	0.94	2.57	0.37	0.264		17765	0	6	0	0	0.020803665	0.075622016	129.6259
1349	mow20080821	mow	2008	8	21	1015	0.56	2.69	0.21	0.231		17765	0	6	0	0	0.020803665	0.075622016	129.6259
1350	mow20080821	mow	2008	8	21	1015	0.39	1.37	0.29	0.258		17765	0	6	0	0	0.020803665	0.075622016	129.6259
1351	mow20080821	mow	2008	8	21	1015	1.23	3.77	0.33	0.232		17765	0	6	0	0	0.020803665	0.075622016	129.6259
1352	mow20080821	mow	2008	8	21	1015	0.48	1.84	0.26	0.222		17765	0	6	0	0	0.020803665	0.075622016	129.6259
1353	mow20081014	mow	2008	10	14	900	6.07	21.66	0.28	0.364		17819	0	8	0	0	0	0.415882435	382.1311
1354	mow20081014	mow	2008	10	14	900	1.72	6.51	0.26	0.236		17819	0	8	0	0	0	0.415882435	382.1311
1355	mow20081014	mow	2008	10	14	900	2.37	6.69	0.35	0.163		17819	0	8	0	0	0	0.415882435	382.1311
1356	mow20081014	mow	2008	10	14	900	0.85	2.56	0.33	0.224		17819	0	8	0	0	0	0.415882435	382.1311
1357	mow20081014	mow	2008	10	14	900	0.46	2.25	0.2	0.291		17819	0	8	0	0	0	0.415882435	382.1311
1358	mow20081014	mow	2008	10	14	900	0.71	2.36	0.3	0.26		17819	0	8	0	0	0	0.415882435	382.1311
1359	mow20081014	mow	2008	10	14	900	1.14	3.08	0.37	0.193		17819	0	8	0	0	0	0.415882435	382.1311
1360	mow20081024	mow	2008	10	24	930	4.14	9.04	0.46	0.343	3.647	17829	0	8	0	0	0	0.092398366	359.2538
1361	mow20081024	mow	2008	10	24	930	4.69	14.2	0.33	0.364	4.002	17829	0	8	0	0	0	0.092398366	359.2538
1362	mow20081024	mow	2008	10	24	930	0.59	1.23	0.48	0.514	2.738	17829	0	8	0	0	0	0.092398366	359.2538
1363	mow20081024	mow	2008	10	24	930	0.57	1.4	0.4	0.278	1.52	17829	0	8	0	0	0	0.092398366	359.2538
1364	mow20081024	mow	2008	10	24	930	0.52	1.98	0.27	0.42	7.657	17829	0	8	0	0	0	0.092398366	359.2538
1365	mow20081024	mow	2008	10	24	930	7.63	18.84	0.41	0.302	4.444	17829	0	8	0	0	0	0.092398366	359.2538
1366	mow20081030	mow	2008	10	30	830	21.35	54.58	0.39	0.468		17835	0	8	1	0	0	0.097443586	348.7287
1367	mow20081030	mow	2008	10	30	830	0.39	0.86	0.45	0.584		17835	0	8	1	0	0	0.097443586	348.7287
1368	mow20081030	mow	2008	10	30	830	1.17	3.08	0.38	0.482		17835	0	8	1	0	0	0.097443586	348.7287
1369	mow20081030	mow	2008	10	30	830	0.44	2.14	0.21	0.308		17835	0	8	1	0	0	0.097443586	348.7287
1370	mow20081126	mow	2008	11	26	705	0.43	2.11	0.2	0.208		17862	0	6	0	36.5	0	0.13110628	352.2272
1371	mow20081126	mow	2008	11	26	705	0.35	2.08	0.17	0.22		17862	0	6	0	36.5	0	0.13110628	352.2272
1372	mow20081126	mow	2008	11	26	705	0.75	4.94	0.15	0.211		17862	0	6	0	36.5	0	0.13110628	352.2272
1373	mow20081126	mow	2008	11	26	705	0.39	1.91	0.21	0.183		17862	0	6	0	36.5	0	0.13110628	352.2272
1374	mow20090110	mow	2009	1	10	900	0.06	0.23	0.25	0.349	2.22	17907	1	4	0	114.4	0.042594284	0.248611434	620.6525
1375	mow20090110	mow	2009	1	10	900	2.2	9.97	0.22	0.276	10.422	17907	1	4	0	114.4	0.042594284	0.248611434	620.6525
1376	mow20090119	mow	2009	1	19	1015	0.08	0.47	0.18	0.51		17916	0	4	0	12.5	0.028846423	0.411609172	596.178
1377	mow20090119	mow	2009	1	19	1015	0.36	1.52	0.24	0.417		17916	0	4	0	12.5	0.028846423	0.411609172	596.178
1378	mow20090119	mow	2009	1	19	1015	0.16	1.34	0.12	0.42		17916	0	4	0	12.5	0.028846423	0.411609172	596.178
1379	mow20090119	mow	2009	1	19	1015	0.14	0.63	0.22	0.505		17916	0	4	0	12.5	0.028846423	0.411609172	596.178
1380	mow20090119	mow	2009	1	19	1015	0.02	0.15	0.16	0.492		17916	0	4	0	12.5	0.028846423	0.411609172	596.178
1381	mow20090119	mow	2009	1	19	1015	0.08	0.35	0.21	0.573		17916	0	4	0	12.5	0.028846423	0.411609172	596.178
1382	mow20090119	mow	2009	1	19	1015	0.02	0.09	0.23	0.511		17916	0	4	0	12.5	0.028846423	0.411609172	596.178
1383	mow20090127	mow	2009	1	27	720	0.73	2.25	0.32	0.504		17924	1	4	0	16.3	0.071352373	0.395776023	565.5614
1384	mow20090127	mow	2009	1	27	720	0.3	0.85	0.36	0.663		17924	1	4	0	16.3	0.071352373	0.395776023	565.5614
1385	mow20090127	mow	2009	1	27	720	0.37	1.46	0.25			17924	1	4	0	16.3	0.071352373	0.395776023	565.5614
1386	mow20090127	mow	2009	1	27	720	0.06	0.21	0.29	0.494		17924	1	4	0	16.3	0.071352373	0.395776023	565.5614
1387	mow20090127	mow	2009	1	27	720	0.35	0.94	0.37	0.572		17924	1	4	0	16.3	0.071352373	0.395776023	565.5614
1388	mow20090127	mow	2009	1	27	720	0.36	1.17	0.31	0.343		17924	1	4	0	16.3	0.071352373	0.395776023	565.5614
1389	mow20090129	mow	2009	1	29	1020	0.38	3.3	0.12	0.352		17926	1	4	0	4.3	0.141548716	0.317915344	622.4931
1390	mow20090129	mow	2009	1	29	1020	0.95	2.75	0.34	0.246		17926	1	4	0	4.3	0.141548716	0.317915344	622.4931
1391	mow20090430	mow	2009	4	30	847	0.22	0.67	0.32	0.389	2.468	18017	1	10	0	0	0.136923342	0.341566136	245.8685
1392	mow20090430	mow	2009	4	30	847	0.69	1.88	0.37	0.403	7.977	18017	1	10	0	0	0.136923342	0.341566136	245.8685
1393	mow20090430	mow	2009	4	30	847	0.23	0.39	0.58	0.496	2.856	18017	1	10	0	0	0.136923342	0.341566136	245.8685
1394	mow20090430	mow	2009	4	30	847	0.1	0.21	0.46	0.445	4.853	18017	1	10	0	0	0.136923342	0.341566136	245.8685
1395	mow20090430	mow	2009	4	30	847	0.04	0.11	0.37	0.499	3.756	18017	1	10	0	0	0.136923342	0.341566136	245.8685
1396	mow20090430	mow	2009	4	30	847	1.28	4.42	0.29	0.371	4.03	18017	1	10	0	0	0.136923342	0.341566136	245.8685
1397	mow20090430	mow	2009	4	30	847	0.24	0.33	0.73	0.634	3.051	18017	1	10	0	0	0.136923342	0.341566136	245.8685
1398	mow20090430	mow	2009	4	30	847	0.28	0.77	0.37	0.458	4.063	18017	1	10	0	0	0.136923342	0.341566136	245.8685
1399	mow20090430	mow	2009	4	30	847	0.67	1.81	0.37	0.383	1.4	18017	1	10	0	0	0.136923342	0.341566136	245.8685
1400	mow20090502	mow	2009	5	2	910	2.22	7.91	0.28	0.248	2.302	18019	1	10	0	0	0.051232367	0.4704986	281.4029
1401	mow20090502	mow	2009	5	2	910	1.09	2.29	0.48	0.174	2.485	18019	1	10	0	0	0.051232367	0.4704986	281.4029
1402	mow20090502	mow	2009	5	2	910	0.43	1.59	0.27	0.261	4.281	18019	1	10	0	0	0.051232367	0.4704986	281.4029
1403	mow20090502	mow	2009	5	2	910	0.94	2	0.47	0.45	2.775	18019	1	10	0	0	0.051232367	0.4704986	281.4029
1404	mow20090521	mow	2009	5	21	1005	3.97	16.49	0.24	0.256		18038	0	7	0	0	0.004603536	0.085771472	120.9022
1405	mow20090521	mow	2009	5	21	1005	0.26	0.83	0.32	0.397		18038	0	7	0	0	0.004603536	0.085771472	120.9022
1406	mow20090521	mow	2009	5	21	1005	0.14	0.4	0.35	0.403		18038	0	7	0	0	0.004603536	0.085771472	120.9022
1407	mow20090626	mow	2009	6	26	1015	0.49	1.23	0.4	0.379		18074	0	7	0	0	0.025835398	0.084526644	122.7723
1408	mow20090626	mow	2009	6	26	1015	0.34	1.16	0.29	0.442		18074	0	7	0	0	0.025835398	0.084526644	122.7723
1409	mow20090627	mow	2009	6	27	900	0.8	1.66	0.48	0.35		18075	0	7	0	0	0.026005079	0.085344275	122.4302
1410	mow20090627	mow	2009	6	27	900	1.59	6.19	0.26	0.451		18075	0	7	0	0	0.026005079	0.085344275	122.4302
1411	mow20090627	mow	2009	6	27	900	1.15	1.59	0.72	0.568		18075	0	7	0	0	0.026005079	0.085344275	122.4302
1412	mow20090627	mow	2009	6	27	900	0.37	1.5	0.25	0.551		18075	0	7	0	0	0.026005079	0.085344275	122.4302
1413	mow20090627	mow	2009	6	27	900	0.2	0.71	0.27	0.489		18075	0	7	0	0	0.026005079	0.085344275	122.4302
1414	mow20090627	mow	2009	6	27	900	0.98	2.38	0.41	0.519		18075	0	7	0	0	0.026005079	0.085344275	122.4302
1415	mow20090627	mow	2009	6	27	900	0.75	1.61	0.47	0.666		18075	0	7	0	0	0.026005079	0.085344275	122.4302
1416	mow20090702	mow	2009	7	2	1142	0.73	1.59	0.46	0.563	5.78	18080	0	7	0	0	0	0.054898886	157.5139
1417	mow20090702	mow	2009	7	2	1142	1.36	3.56	0.38	0.377	3.691	18080	0	7	0	0	0	0.054898886	157.5139
1418	mow20090702	mow	2009	7	2	1142	3.27	11.06	0.3	0.264	5.665	18080	0	7	0	0	0	0.054898886	157.5139
1419	mow20090702	mow	2009	7	2	1142	1.37	4.75	0.29	0.558	3.738	18080	0	7	0	0	0	0.054898886	157.5139
1420	mow20090702	mow	2009	7	2	1142	0.71	2.52	0.28	0.387	3.254	18080	0	7	0	0	0	0.054898886	157.5139
1421	mow20090710	mow	2009	7	10	917	1.42	3.22	0.44	0.388		18088	1	7	0	0	0.131044772	0.290333313	270.6995
1422	mow20090710	mow	2009	7	10	917	1.36	3.86	0.35	0.235		18088	1	7	0	0	0.131044772	0.290333313	270.6995
1423	mow20090710	mow	2009	7	10	917	1.13	3.61	0.31	0.352		18088	1	7	0	0	0.131044772	0.290333313	270.6995
1424	mow20090710	mow	2009	7	10	917	2.09	4.41	0.47	0.552		18088	1	7	0	0	0.131044772	0.290333313	270.6995
1425	mow20090710	mow	2009	7	10	917	1.99	4.54	0.44	0.424		18088	1	7	0	0	0.131044772	0.290333313	270.6995
1426	mow20090710	mow	2009	7	10	917	2.2	5.56	0.4	0.467		18088	1	7	0	0	0.131044772	0.290333313	270.6995
1427	mow20090710	mow	2009	7	10	917	1.55	4.26	0.36	0.306		18088	1	7	0	0	0.131044772	0.290333313	270.6995
1428	mow20090722	mow	2009	7	22	1100	1.46	12.27	0.12	0.168		18100	0	7	0	0	0.022637004	0.07816138	129.1605
1429	mow20090722	mow	2009	7	22	1100	3.51	26.01	0.14	0.212		18100	0	7	0	0	0.022637004	0.07816138	129.1605
1430	mow20090831	mow	2009	8	31	905	1.04	3.1	0.33	0.408	6.912	18140	0	6	0	0	0	0.008512642	126.1351
1431	mow20090831	mow	2009	8	31	905	1.61	5.52	0.29	0.376	6.657	18140	0	6	0	0	0	0.008512642	126.1351
1432	mow20090831	mow	2009	8	31	905	0.45	1.6	0.28	0.383	8.234	18140	0	6	0	0	0	0.008512642	126.1351
1433	mow20090902	mow	2009	9	2	1040	0.7	1.52	0.46	0.266		18142	0	6	0	0	0.027988837	0.057403824	122.3965
1434	mow20090902	mow	2009	9	2	1040	0.99	3.82	0.26	0.243		18142	0	6	0	0	0.027988837	0.057403824	122.3965
1435	mow20090907	mow	2009	9	7	1042	1.26	3.25	0.39	0.313	7.289	18147	0	6	0	0	0.020926658	0.074909328	128.5544
1436	mow20090907	mow	2009	9	7	1042	0.98	2.89	0.34	0.28	5.418	18147	0	6	0	0	0.020926658	0.074909328	128.5544
1437	mow20090928	mow	2009	9	28	858	0.21	0.92	0.23	0.286		18168	0	6	1	0	0.10638368	0.056856951	103.115
1438	mow20090928	mow	2009	9	28	858	0.26	0.89	0.29	0.267		18168	0	6	1	0	0.10638368	0.056856951	103.115
1439	mow20090928	mow	2009	9	28	858	0.29	0.71	0.4	0.306		18168	0	6	1	0	0.10638368	0.056856951	103.115
1440	mow20090928	mow	2009	9	28	858	0.3	1	0.3	0.285		18168	0	6	1	0	0.10638368	0.056856951	103.115
1441	mow20090928	mow	2009	9	28	858	1.39	3.7	0.38	0.472		18168	0	6	1	0	0.10638368	0.056856951	103.115
1442	mow20090928	mow	2009	9	28	858	0.4	1.31	0.3	0.282		18168	0	6	1	0	0.10638368	0.056856951	103.115
1443	mow20090928	mow	2009	9	28	858	0.19	0.37	0.52	0.3		18168	0	6	1	0	0.10638368	0.056856951	103.115
1444	sef20100108	sef	2010	1	8	907	0.67	2.07	0.32	0.317	7.701	18270	0	7	1	39.4	0	0.171637224	271.0754
1445	sef20100108	sef	2010	1	8	907	0.51	1.95	0.26	0.312	6.814	18270	0	7	1	39.4	0	0.171637224	271.0754
1446	sef20100108	sef	2010	1	8	907	0.27	1.08	0.25	0.31	6.929	18270	0	7	1	39.4	0	0.171637224	271.0754
1447	sef20100108	sef	2010	1	8	907	1.64	5.14	0.32	0.283	6.039	18270	0	7	1	39.4	0	0.171637224	271.0754
1448	sef20100108	sef	2010	1	8	907	1.56	3.54	0.44	0.325	3.231	18270	0	7	1	39.4	0	0.171637224	271.0754
1449	sef20100412	sef	2010	4	12	1125	0.15	1.28	0.12	0.285	11.652	18364	0	7	0	19.3	0	0.067060496	158.7507
1450	sef20100428	sef	2010	4	28	1144	0.04	0.12	0.33	0.342	4.224	18380	1	7	0	15.2	0.100640032	0.326708061	257.3594
1451	sef20100428	sef	2010	4	28	1144	0.29	1.03	0.28	0.386	5.25	18380	1	7	0	15.2	0.100640032	0.326708061	257.3594
1452	sef20100428	sef	2010	4	28	1144	0.02	0.15	0.12	0.373	9.54	18380	1	7	0	15.2	0.100640032	0.326708061	257.3594
1453	sef20100430	sef	2010	4	30	1252	0.4	0.81	0.49	0.217	9.705	18382	1	7	0	13.1	0.08939017	0.268160861	293.4271
1454	sef20100430	sef	2010	4	30	1252	0.31	0.78	0.4	0.235	8.733	18382	1	7	0	13.1	0.08939017	0.268160861	293.4271
1455	sef20100505	sef	2010	5	5	1117	2.77	9.39	0.3	0.263	9.019	18387	0	6	0	0	0	0.159976786	140
1456	sef20100505	sef	2010	5	5	1117	2.93	6.2	0.47	0.277	6.775	18387	0	6	0	0	0	0.159976786	140
1457	sef20100510	sef	2010	5	10	1221	0.22	4.82	0.05	0.07	14.315	18392	0	6	0	0	0	0.161183069	140
1458	sef20100510	sef	2010	5	10	1221	0.76	8.37	0.09	0.112	10.025	18392	0	6	0	0	0	0.161183069	140
1459	sef20100510	sef	2010	5	10	1221	0.14	1.81	0.08	0.124	11.519	18392	0	6	0	0	0	0.161183069	140
1460	sef20100510	sef	2010	5	10	1221	1.63	12.21	0.13	0.052	9.239	18392	0	6	0	0	0	0.161183069	140
1461	sef20100510	sef	2010	5	10	1221	0.23	5.76	0.04	0.045	12.485	18392	0	6	0	0	0	0.161183069	140
1462	sef20100511	sef	2010	5	11	1100	0.46	2.4	0.19	0.192	13.754	18393	0	6	0	0	0	0.166481609	140
1463	sef20100511	sef	2010	5	11	1100	0.57	4.29	0.13	0.119	17.091	18393	0	6	0	0	0	0.166481609	140
1464	sef20100511	sef	2010	5	11	1100	2.29	15.38	0.15	0.175	10.882	18393	0	6	0	0	0	0.166481609	140
1465	trs20080620	trs	2008	6	20	1035	0.75	1.54	0.49	0.349	5.412	17703	0	13	0	0	0.007783176	0.318341537	188.0748
1466	trs20080620	trs	2008	6	20	1035	0.03	0.08	0.43	0.298	5.452	17703	0	13	0	0	0.007783176	0.318341537	188.0748
1467	trs20080620	trs	2008	6	20	1035	0.15	0.24	0.6	0.293	8.365	17703	0	13	0	0	0.007783176	0.318341537	188.0748
1468	trs20080620	trs	2008	6	20	1035	0.05	0.12	0.42	0.399	5.911	17703	0	13	0	0	0.007783176	0.318341537	188.0748
1469	trs20080620	trs	2008	6	20	1035	0.03	0.12	0.24	0.255	4.726	17703	0	13	0	0	0.007783176	0.318341537	188.0748
1470	trs20080704	trs	2008	7	4	1045	0.01	0.07	0.21	0.313	2.167	17717	1	13	0	0	0.006642681	0.245587286	191.0946
1471	trs20080704	trs	2008	7	4	1045	0.06	0.16	0.4	0.311	1.816	17717	1	13	0	0	0.006642681	0.245587286	191.0946
1472	trs20080704	trs	2008	7	4	1045	0.08	0.32	0.23	0.426	3.15	17717	1	13	0	0	0.006642681	0.245587286	191.0946
1473	trs20080704	trs	2008	7	4	1045	0.37	1.29	0.29	0.483	3.522	17717	1	13	0	0	0.006642681	0.245587286	191.0946
1474	trs20080704	trs	2008	7	4	1045	0.12	0.41	0.28	0.452	3.482	17717	1	13	0	0	0.006642681	0.245587286	191.0946
1475	trs20080704	trs	2008	7	4	1045	0.26	0.35	0.76	0.615	4.427	17717	1	13	0	0	0.006642681	0.245587286	191.0946
1476	trs20080704	trs	2008	7	4	1045	0.06	0.22	0.25	0.33	4.146	17717	1	13	0	0	0.006642681	0.245587286	191.0946
1477	trs20080704	trs	2008	7	4	1045	0.43	1.34	0.32	0.463	3.598	17717	1	13	0	0	0.006642681	0.245587286	191.0946
1478	trs20080704	trs	2008	7	4	1045	0.53	1.74	0.31	0.327	5.367	17717	1	13	0	0	0.006642681	0.245587286	191.0946
1479	trs20080704	trs	2008	7	4	1750	2.07	4.14	0.5	0.513	4.126	17717	1	13	0	0	0.006642681	0.245587286	191.0946
1480	trs20080709	trs	2008	7	9	1345	0.05	0.11	0.43	0.404	7.393	17722	0	13	0	0	0.002920548	0.377819546	166.624
1481	trs20080709	trs	2008	7	9	1345	0.1	0.17	0.57	0.388	2.225	17722	0	13	0	0	0.002920548	0.377819546	166.624
1482	trs20080709	trs	2008	7	9	1345	0.29	0.53	0.54	0.354	4.333	17722	0	13	0	0	0.002920548	0.377819546	166.624
1483	trs20080709	trs	2008	7	9	1345	0.14	0.4	0.35	0.245	6.755	17722	0	13	0	0	0.002920548	0.377819546	166.624
1484	trs20080709	trs	2008	7	9	1345	0.11	0.34	0.33	0.394	3.785	17722	0	13	0	0	0.002920548	0.377819546	166.624
1485	trs20080709	trs	2008	7	9	1345	0.1	0.46	0.21	0.426	3.307	17722	0	13	0	0	0.002920548	0.377819546	166.624
1486	trs20080709	trs	2008	7	9	1345	0.22	0.43	0.51	0.366	4.761	17722	0	13	0	0	0.002920548	0.377819546	166.624
1487	trs20080709	trs	2008	7	9	1345	0.33	0.62	0.53	0.217	3.17	17722	0	13	0	0	0.002920548	0.377819546	166.624
1488	trs20080709	trs	2008	7	9	1345	0.65	1.44	0.45	0.22	4.448	17722	0	13	0	0	0.002920548	0.377819546	166.624
1489	trs20080709	trs	2008	7	9	1345	0.2	0.36	0.54	0.21	2.796	17722	0	13	0	0	0.002920548	0.377819546	166.624
1490	trs20080709	trs	2008	7	9	1345	0.18	0.54	0.33	0.328	4.057	17722	0	13	0	0	0.002920548	0.377819546	166.624
1491	trs20080716	trs	2008	7	16	1130	0.24	1.54	0.16	0.237	3.388	17729	1	13	0	0	0.040674242	0.389936953	188.7208
1492	trs20080812	trs	2008	8	12	845	0.6	1.97	0.3	0.437	6.537	17756	0	12	0	0	0	0.294001219	222.1135
1493	trs20080812	trs	2008	8	12	845	1.15	2.39	0.48	0.504	5.346	17756	0	12	0	0	0	0.294001219	222.1135
1494	trs20080812	trs	2008	8	12	845	0.32	0.88	0.36	0.463	3.529	17756	0	12	0	0	0	0.294001219	222.1135
1495	trs20080812	trs	2008	8	12	845	0.46	1.02	0.45	0.421	3.009	17756	0	12	0	0	0	0.294001219	222.1135
1496	trs20080812	trs	2008	8	12	845	1.16	2.43	0.48	0.429	6.174	17756	0	12	0	0	0	0.294001219	222.1135
1497	trs20080812	trs	2008	8	12	845	0.93	2.17	0.43	0.501	6.454	17756	0	12	0	0	0	0.294001219	222.1135
1498	trs20080812	trs	2008	8	12	845	0.46	1.55	0.3	0.451	7.518	17756	0	12	0	0	0	0.294001219	222.1135
1499	trs20080812	trs	2008	8	12	845	0.72	1.48	0.48	0.443	5.205	17756	0	12	0	0	0	0.294001219	222.1135
1500	trs20080812	trs	2008	8	12	845	0.54	1.37	0.4	0.401	4.681	17756	0	12	0	0	0	0.294001219	222.1135
1501	trs20080812	trs	2008	8	12	845	2.12	4.88	0.43	0.467	7.549	17756	0	12	0	0	0	0.294001219	222.1135
1502	trs20080812	trs	2008	8	12	845	1.06	2.39	0.44	0.478	3.629	17756	0	12	0	0	0	0.294001219	222.1135
1503	trs20080917	trs	2008	9	17	955	0.47	3.75	0.12	0.088	1.708	17792	1	11	1	0	0.104179677	0.404141315	183.771
1504	trs20080917	trs	2008	9	17	955	0.07	0.33	0.22	0.362	3.242	17792	1	11	1	0	0.104179677	0.404141315	183.771
1505	trs20080917	trs	2008	9	17	955	0.29	1.1	0.27	0.354	3.211	17792	1	11	1	0	0.104179677	0.404141315	183.771
1506	trs20080917	trs	2008	9	17	955	1.25	7.73	0.16	0.141	2.526	17792	1	11	1	0	0.104179677	0.404141315	183.771
1507	trs20080917	trs	2008	9	17	955	1.47	3.47	0.42	0.193	2.973	17792	1	11	1	0	0.104179677	0.404141315	183.771
1508	trs20080917	trs	2008	9	17	955	1.22	4.44	0.27	0.347	4.699	17792	1	11	1	0	0.104179677	0.404141315	183.771
1509	trs20080917	trs	2008	9	17	955	0.44	1.24	0.36	0.372	3.495	17792	1	11	1	0	0.104179677	0.404141315	183.771
1510	trs20081002	trs	2008	10	2	925	3.6	9.34	0.38	0.379	2.931	17807	1	11	0	0	0.092327115	0.409930709	186.095
1511	trs20081002	trs	2008	10	2	925	1.56	9.09	0.17	0.288	4.769	17807	1	11	0	0	0.092327115	0.409930709	186.095
1512	trs20081002	trs	2008	10	2	925	4.57	9.95	0.46	0.327	4.113	17807	1	11	0	0	0.092327115	0.409930709	186.095
1513	trs20081023	trs	2008	10	23	907	5.38	16.17	0.33	0.365	3.297	17828	0	10	0	0	0	0.243808672	372.2963
1514	trs20081023	trs	2008	10	23	907	3.64	24.74	0.15	0.336	5.404	17828	0	10	0	0	0	0.243808672	372.2963
1515	trs20081023	trs	2008	10	23	907	0.27	0.83	0.33	0.367	7.743	17828	0	10	0	0	0	0.243808672	372.2963
1516	trs20081023	trs	2008	10	23	907	0.21	0.43	0.48	0.407	6.392	17828	0	10	0	0	0	0.243808672	372.2963
1517	trs20081023	trs	2008	10	23	907	0.21	0.54	0.4	0.336	3.968	17828	0	10	0	0	0	0.243808672	372.2963
1518	trs20081023	trs	2008	10	23	907	0.16	0.62	0.25	0.415	4.137	17828	0	10	0	0	0	0.243808672	372.2963
1519	trs20081023	trs	2008	10	23	907	0.45	1.01	0.45	0.424	3.371	17828	0	10	0	0	0	0.243808672	372.2963
1520	trs20081023	trs	2008	10	23	907	0.93	2.04	0.45	0.292	4.184	17828	0	10	0	0	0	0.243808672	372.2963
1521	trs20081023	trs	2008	10	23	907	0.09	0.63	0.14	0.364	4.432	17828	0	10	0	0	0	0.243808672	372.2963
1522	trs20081024	trs	2008	10	24	910	0.38	1.78	0.21	0.412	6.243	17829	0	10	0	0	0	0.285798357	224.5259
1523	trs20081024	trs	2008	10	24	910	0.69	3.21	0.21	0.438	6.865	17829	0	10	0	0	0	0.285798357	224.5259
1524	trs20081024	trs	2008	10	24	910	0.7	4.44	0.16	0.315	7.967	17829	0	10	0	0	0	0.285798357	224.5259
1525	trs20081024	trs	2008	10	24	910	0.7	3.81	0.18	0.481	8.639	17829	0	10	0	0	0	0.285798357	224.5259
1526	trs20081024	trs	2008	10	24	910	0.56	2.59	0.22	0.334	7.102	17829	0	10	0	0	0	0.285798357	224.5259
1527	trs20081024	trs	2008	10	24	910	0.24	2.43	0.1	0.428	4.021	17829	0	10	0	0	0	0.285798357	224.5259
1528	trs20081024	trs	2008	10	24	910	1.39	3.84	0.36	0.361	4.429	17829	0	10	0	0	0	0.285798357	224.5259
1529	trs20081024	trs	2008	10	24	910	0.68	2.21	0.31	0.363	7.604	17829	0	10	0	0	0	0.285798357	224.5259
1530	trs20081024	trs	2008	10	24	910	0.56	1.94	0.29	0.286	3.155	17829	0	10	0	0	0	0.285798357	224.5259
1531	trs20081024	trs	2008	10	24	910	0.63	3.7	0.17	0.455	5.456	17829	0	10	0	0	0	0.285798357	224.5259
1532	trs20090713	trs	2009	7	13	1055	0.54	2.05	0.26	0.241	6.565	18091	0	9	0	0	0	0.286682611	186.7928
1533	trs20090713	trs	2009	7	13	1055	0.65	3.47	0.19	0.264	8.037	18091	0	9	0	0	0	0.286682611	186.7928
1534	trs20090713	trs	2009	7	13	1055	0.46	2.43	0.19	0.245	8.782	18091	0	9	0	0	0	0.286682611	186.7928
1535	trs20090731	trs	2009	7	31	1030	0.28	2.01	0.14	0.295	8.674	18109	1	9	0	0	0.040853539	0.449233119	199.6443
1536	trs20090731	trs	2009	7	31	1030	0.06	0.44	0.14	0.279	8.089	18109	1	9	0	0	0.040853539	0.449233119	199.6443
1537	trs20090731	trs	2009	7	31	1030	0.77	3.79	0.2	0.32	3.23	18109	1	9	0	0	0.040853539	0.449233119	199.6443
1538	trs20090731	trs	2009	7	31	1030	0.5	2.91	0.17	0.413	3.866	18109	1	9	0	0	0.040853539	0.449233119	199.6443
1539	trs20090731	trs	2009	7	31	1030	0.66	4.21	0.16	0.234	2.882	18109	1	9	0	0	0.040853539	0.449233119	199.6443
1540	trs20090731	trs	2009	7	31	1030	0.11	0.49	0.23	0.308	6.019	18109	1	9	0	0	0.040853539	0.449233119	199.6443
1541	trs20090731	trs	2009	7	31	1030	0.22	0.84	0.26	0.407	3.23	18109	1	9	0	0	0.040853539	0.449233119	199.6443
1542	trs20090928	trs	2009	9	28	910	0.49	3.08	0.16	0.195	8.079	18168	1	8	0	0	0.326701441	0.065947009	167.3855
